# Supplementary material for: Genome-resolved metagenomics reveals role of iron metabolism in drought-induced rhizosphere microbiome dynamics
Source: Nat Commun. 2021 May 28;12:3209. doi: 10.1038/s41467-021-23553-7 (PMC8163885; doi:10.1038/s41467-021-23553-7)
Supplement: Supplementary file 2 — Supplementary Data 1 [file 41467_2021_23553_MOESM2_ESM.xlsx]

## Sheet: Table-S1
Supplementary Data 1: : The 215 COGs that showed significant relative increase within the enriched Actinobacterial group. The column 2 is the high-level functional categories based on the COG database. The columns 4-6 indicates results of manual curation per COG for relationship to iron, carbohydrate or amino acid metabolism results based on the literature.
COG ID	High level functional category	Annotation	Iron metabolism(Manual curation)	Carbonhydrate metabolism related (Manual curation)	Amino acid metabolism related (Manual curation)
COG0065	Amino acid transport and metabolism	Homoaconitase/3-isopropylmalate dehydratase large subunit	Yes	No	Yes
COG1509	Amino acid transport and metabolism	L-lysine 2,3-aminomutase (EF-P beta-lysylation pathway)	Yes	No	Yes
COG0493	Amino acid transport and metabolism, General function prediction only	NADPH-dependent glutamate synthase beta chain or related oxidoreductase	Yes	No	Yes
COG2138	Coenzyme transport and metabolism	Sirohydrochlorin ferrochelatase	Yes	No	No
COG1072	Coenzyme transport and metabolism	Panthothenate kinase	Yes	No	No
COG0007	Coenzyme transport and metabolism	Uroporphyrinogen-III methylase (siroheme synthase)	Yes	No	No
COG0655	Energy production and conversion	Multimeric flavodoxin WrbA	Yes	No	No
COG1018	Energy production and conversion	Ferredoxin-NADP reductase	Yes	No	No
COG1141	Energy production and conversion	Ferredoxin	Yes	No	No
COG1251	Energy production and conversion	NAD(P)H-nitrite reductase, large subunit	Yes	No	No
COG1333	Energy production and conversion, Posttranslational modification protein turnover chaperones	Cytochrome c biogenesis protein ResB	Yes	No	No
COG3544	Function unknown	Uncharacterized conserved protein, DUF305 family	Yes	No	No
COG4430	Function unknown	Uncharacterized conserved protein YdeI, YjbR/CyaY-like superfamily, DUF1801 family	Yes	No	No
COG1741	General function prediction only	Redox-sensitive bicupin YhaK, pirin superfamily	Yes	No	No
COG3217	General function prediction only	Uncharacterized conserved protein YcbX, contains MOSC and Fe-S domains	Yes	No	No
COG1032	General function prediction only	Radical SAM superfamily enzyme YgiQ, UPF0313 family	Yes	No	No
COG2375	Inorganic ion transport and metabolism	NADPH-dependent ferric siderophore reductase, contains FAD-binding and SIP domains	Yes	No	No
COG1119	Inorganic ion transport and metabolism	ABC-type molybdenum transport system, ATPase component/photorepair protein PhrA	Yes	No	No
COG2346	Inorganic ion transport and metabolism	Truncated hemoglobin YjbI	Yes	No	No
COG0376	Inorganic ion transport and metabolism	Catalase (peroxidase I)	Yes	No	No
COG0725	Inorganic ion transport and metabolism	ABC-type molybdate transport system, periplasmic component	Yes	No	No
COG1814	Inorganic ion transport and metabolism	Predicted Fe2+/Mn2+ transporter, VIT1/CCC1 family	Yes	No	No
COG1914	Inorganic ion transport and metabolism	Mn2+ and Fe2+ transporters of the NRAMP family	Yes	No	No
COG3022	Inorganic ion transport and metabolism	Cytoplasmic iron level regulating protein YaaA, DUF328/UPF0246 family	Yes	No	No
COG4149	Inorganic ion transport and metabolism	ABC-type molybdate transport system, permease component	Yes	No	No
COG2223	Inorganic ion transport and metabolism	Nitrate/nitrite transporter NarK	Yes	No	No
COG4779	Inorganic ion transport and metabolism	ABC-type enterobactin transport system, permease component	Yes	No	No
COG2193	Inorganic ion transport and metabolism	Bacterioferritin (cytochrome b1)	Yes	No	No
COG1120	Inorganic ion transport and metabolism, Coenzyme transport and metabolism	ABC-type cobalamin/Fe3+-siderophores transport system, ATPase component	Yes	No	No
COG2181	Inorganic ion transport and metabolism, Energy production and conversion	Nitrate reductase gamma subunit	Yes	No	No
COG2180	Inorganic ion transport and metabolism, Posttranslational modification protein turnover chaperones, Energy production and conversion	Nitrate reductase assembly protein NarJ, required for insertion of molybdenum cofactor	Yes	No	No
COG1199	Replication recombination and repair	Rad3-related DNA helicase	Yes	No	No
COG0420	Replication recombination and repair	DNA repair exonuclease SbcCD nuclease subunit	Yes	No	No
COG0692	Replication recombination and repair	Uracil DNA glycosylase	Yes	No	No
COG3384	Secondary metabolites biosynthesis transport and catabolism	Aromatic ring-opening dioxygenase, catalytic subunit, LigB family	Yes	No	No
COG2124	Secondary metabolites biosynthesis transport and catabolism, Defense mechanisms	Cytochrome P450	Yes	No	No
COG4977	Transcription	Transcriptional regulator GlxA family, contains an amidase domain and an AraC-type DNA-binding HTH domain	Yes	No	No
COG1846	Transcription	DNA-binding transcriptional regulator, MarR family	Yes	No	No
COG0591	Amino acid transport and metabolism	Na+/proline symporter	No	Yes	Yes
COG2113	Amino acid transport and metabolism	ABC-type proline/glycine betaine transport system, periplasmic component	No	Yes	Yes
COG2971	Carbohydrate transport and metabolism	BadF-type ATPase, related to human N-acetylglucosamine kinase	No	Yes	No
COG3534	Carbohydrate transport and metabolism	Alpha-L-arabinofuranosidase	No	Yes	No
COG0580	Carbohydrate transport and metabolism	Glycerol uptake facilitator and related aquaporins (Major Intrinsic Protein Family)	No	Yes	No
COG1879	Carbohydrate transport and metabolism	ABC-type sugar transport system, periplasmic component, contains N-terminal xre family HTH domain	No	Yes	No
COG0191	Carbohydrate transport and metabolism	Fructose/tagatose bisphosphate aldolase	No	Yes	No
COG0395	Carbohydrate transport and metabolism	ABC-type glycerol-3-phosphate transport system, permease component	No	Yes	No
COG1070	Carbohydrate transport and metabolism	Sugar (pentulose or hexulose) kinase	No	Yes	No
COG1129	Carbohydrate transport and metabolism	ABC-type sugar transport system, ATPase component	No	Yes	No
COG1172	Carbohydrate transport and metabolism	Ribose/xylose/arabinose/galactoside ABC-type transport system, permease component	No	Yes	No
COG1175	Carbohydrate transport and metabolism	ABC-type sugar transport system, permease component	No	Yes	No
COG1653	Carbohydrate transport and metabolism	ABC-type glycerol-3-phosphate transport system, periplasmic component	No	Yes	No
COG2017	Carbohydrate transport and metabolism	Galactose mutarotase or related enzyme	No	Yes	No
COG2814	Carbohydrate transport and metabolism	Predicted arabinose efflux permease, MFS family	No	Yes	No
COG3280	Carbohydrate transport and metabolism	Maltooligosyltrehalose synthase	No	Yes	No
COG4214	Carbohydrate transport and metabolism	ABC-type xylose transport system, permease component	No	Yes	No
COG0588	Carbohydrate transport and metabolism	Phosphoglycerate mutase (BPG-dependent)	No	Yes	No
COG3001	Carbohydrate transport and metabolism	Fructosamine-3-kinase	No	Yes	No
COG1472	Carbohydrate transport and metabolism	Periplasmic beta-glucosidase and related glycosidases	No	Yes	No
COG3265	Carbohydrate transport and metabolism	Gluconate kinase	No	Yes	Yes
COG2301	Carbohydrate transport and metabolism	Citrate lyase beta subunit	No	Yes	Yes
COG0406	Carbohydrate transport and metabolism	Broad specificity phosphatase PhoE	No	Yes	Yes
COG3429	Carbohydrate transport and metabolism	Glucose-6-phosphate dehydrogenase assembly protein OpcA, contains a peptidoglycan-binding domain	No	Yes	Yes
COG0021	Carbohydrate transport and metabolism	Transketolase	No	Yes	No
COG1523	Carbohydrate transport and metabolism	Pullulanase/glycogen debranching enzyme	No	Yes	No
COG2120	Carbohydrate transport and metabolism	N-acetylglucosaminyl deacetylase, LmbE family	No	Yes	No
COG2513	Carbohydrate transport and metabolism	2-Methylisocitrate lyase and related enzymes, PEP mutase family	No	Yes	No
COG1349	Carbohydrate transport and metabolism, Transcription	DNA-binding transcriptional regulator of sugar metabolism, DeoR/GlpR family	No	Yes	No
COG1940	Carbohydrate transport and metabolism, Transcription	Sugar kinase of the NBD/HSP70 family, may contain an N-terminal HTH domain	No	Yes	No
COG1619	Cell wall/membrane/envelope biogenesis	Muramoyltetrapeptide carboxypeptidase LdcA (peptidoglycan recycling)	No	Yes	No
COG2348	Cell wall/membrane/envelope biogenesis	Lipid II:glycine glycyltransferase (Peptidoglycan interpeptide bridge formation enzyme)	No	Yes	No
COG3254	Cell wall/membrane/envelope biogenesis	L-rhamnose mutarotase	No	Yes	No
COG2038	Coenzyme transport and metabolism	NaMN:DMB phosphoribosyltransferase	No	Yes	No
COG0584	Lipid transport and metabolism	Glycerophosphoryl diester phosphodiesterase	No	Yes	No
COG1725	Transcription	DNA-binding transcriptional regulator YhcF, GntR family	No	Yes	No
COG2207	Transcription	AraC-type DNA-binding domain and AraC-containing proteins	No	Yes	No
COG2171	Amino acid transport and metabolism	Tetrahydrodipicolinate N-succinyltransferase	No	No	Yes
COG0308	Amino acid transport and metabolism	Aminopeptidase N	No	No	Yes
COG0140	Amino acid transport and metabolism	Phosphoribosyl-ATP pyrophosphohydrolase	No	No	Yes
COG0506	Amino acid transport and metabolism	Proline dehydrogenase	No	No	Yes
COG1280	Amino acid transport and metabolism	Threonine/homoserine/homoserine lactone efflux protein	No	No	Yes
COG2987	Amino acid transport and metabolism	Urocanate hydratase	No	No	Yes
COG3200	Amino acid transport and metabolism	3-deoxy-D-arabino-heptulosonate 7-phosphate (DAHP) synthase, class II	No	No	Yes
COG4175	Amino acid transport and metabolism	ABC-type proline/glycine betaine transport system, ATPase component	No	No	Yes
COG4176	Amino acid transport and metabolism	ABC-type proline/glycine betaine transport system, permease component	No	No	Yes
COG2235	Amino acid transport and metabolism	Arginine deiminase	No	No	Yes
COG1984	Amino acid transport and metabolism	Allophanate hydrolase subunit 2	No	No	Yes
COG2049	Amino acid transport and metabolism	Allophanate hydrolase subunit 1	No	No	Yes
COG1104	Amino acid transport and metabolism	Cysteine sulfinate desulfinase/cysteine desulfurase or related enzyme	No	No	Yes
COG2040	Amino acid transport and metabolism	Homocysteine/selenocysteine methylase (S-methylmethionine-dependent)	No	No	Yes
COG4992	Amino acid transport and metabolism	Acetylornithine/succinyldiaminopimelate/putrescine aminotransferase	No	No	Yes
COG1063	Amino acid transport and metabolism, General function prediction only	Threonine dehydrogenase or related Zn-dependent dehydrogenase	No	No	Yes
COG1168	Amino acid transport and metabolism, General function prediction only	Bifunctional PLP-dependent enzyme with beta-cystathionase and maltose regulon repressor activities	No	No	Yes
COG0720	Coenzyme transport and metabolism	6-pyruvoyl-tetrahydropterin synthase	No	No	Yes
COG0262	Coenzyme transport and metabolism	Dihydrofolate reductase	No	No	Yes
COG0627	Defense mechanisms	S-formylglutathione hydrolase FrmB	No	No	Yes
COG0435	Energy production and conversion	Glutathionyl-hydroquinone reductase	No	No	Yes
COG1881	General function prediction only	Uncharacterized conserved protein, phosphatidylethanolamine-binding protein (PEBP) family	No	No	Yes
COG2153	General function prediction only	Predicted N-acyltransferase, GNAT family	No	No	Yes
COG1946	Lipid transport and metabolism	Acyl-CoA thioesterase	No	No	Yes
COG0005	Nucleotide transport and metabolism	Purine nucleoside phosphorylase	No	No	Yes
COG0516	Nucleotide transport and metabolism	IMP dehydrogenase/GMP reductase	No	No	Yes
COG0740	Posttranslational modification protein turnover chaperones	ATP-dependent protease ClpP, protease subunit	No	No	Yes
COG0542	Posttranslational modification protein turnover chaperones	ATP-dependent Clp protease ATP-binding subunit ClpA	No	No	Yes
COG1262	Posttranslational modification protein turnover chaperones	Formylglycine-generating enzyme, required for sulfatase activity, contains SUMF1/FGE domain	No	No	Yes
COG1391	Posttranslational modification protein turnover chaperones	Glutamine synthetase adenylyltransferase	No	No	Yes
COG1201	Replication recombination and repair	Lhr-like helicase	No	No	Yes
COG1647	Secondary metabolites biosynthesis transport and catabolism	Esterase/lipase	No	No	Yes
COG3460	Secondary metabolites biosynthesis transport and catabolism	1,2-phenylacetyl-CoA epoxidase, PaaB subunit	No	No	Yes
COG0394	Signal transduction mechanisms	Protein-tyrosine-phosphatase	No	No	Yes
COG0642	Signal transduction mechanisms	Signal transduction histidine kinase	No	No	Yes
COG1718	Signal transduction mechanisms	Serine/threonine-protein kinase RIO1	No	No	Yes
COG1438	Transcription	Arginine repressor	No	No	Yes
COG0215	Translation ribosomal structure and biogenesis	Cysteinyl-tRNA synthetase	No	No	Yes
COG0064	Translation ribosomal structure and biogenesis	Asp-tRNAAsn/Glu-tRNAGln amidotransferase B subunit	No	No	Yes
COG1559	Cell cycle control cell division chromosome partitioning	Cell division protein YceG, involved in septum cleavage	No	No	No
COG3599	Cell cycle control cell division chromosome partitioning	Cell division septum initiation DivIVA, interacts with FtsZ, MinD and other proteins	No	No	No
COG0815	Cell wall/membrane/envelope biogenesis	Apolipoprotein N-acyltransferase	No	No	No
COG1376	Cell wall/membrane/envelope biogenesis	Lipoprotein-anchoring transpeptidase ErfK/SrfK	No	No	No
COG0161	Coenzyme transport and metabolism	Adenosylmethionine-8-amino-7-oxononanoate aminotransferase	No	No	No
COG0368	Coenzyme transport and metabolism	Cobalamin synthase	No	No	No
COG0502	Coenzyme transport and metabolism	Biotin synthase or related enzyme	No	No	No
COG1165	Coenzyme transport and metabolism	2-succinyl-5-enolpyruvyl-6-hydroxy-3-cyclohexene-1-carboxylate synthase	No	No	No
COG1239	Coenzyme transport and metabolism	Mg-chelatase subunit ChlI	No	No	No
COG1477	Coenzyme transport and metabolism	Thiamine biosynthesis lipoprotein ApbE	No	No	No
COG1492	Coenzyme transport and metabolism	Cobyric acid synthase	No	No	No
COG1154	Coenzyme transport and metabolism, Lipid transport and metabolism	Deoxyxylulose-5-phosphate synthase	No	No	No
COG2076	Defense mechanisms	Multidrug transporter EmrE and related cation transporters	No	No	No
COG0277	Energy production and conversion	FAD/FMN-containing dehydrogenase	No	No	No
COG1301	Energy production and conversion	Na+/H+-dicarboxylate symporter	No	No	No
COG1853	Energy production and conversion	NADH-FMN oxidoreductase RutF, flavin reductase (DIM6/NTAB) family	No	No	No
COG1902	Energy production and conversion	2,4-dienoyl-CoA reductase or related NADH-dependent reductase, Old Yellow Enzyme (OYE) family	No	No	No
COG2041	Energy production and conversion	Periplasmic DMSO/TMAO reductase YedYZ, molybdopterin-dependent catalytic subunit	No	No	No
COG2326	Energy production and conversion	Polyphosphate kinase 2, PPK2 family	No	No	No
COG4147	Energy production and conversion	Na+(or H+)/acetate symporter ActP	No	No	No
COG0654	Energy production and conversion, Coenzyme transport and metabolism	2-polyprenyl-6-methoxyphenol hydroxylase and related FAD-dependent oxidoreductases	No	No	No
COG0011	Function unknown	Uncharacterized conserved protein YqgV, UPF0045/DUF77 family	No	No	No
COG2733	Function unknown	Uncharacterized membrane-anchored protein YjiN, DUF445 family	No	No	No
COG2966	Function unknown	Uncharacterized membrane protein YjjP, DUF1212 family	No	No	No
COG3162	Function unknown	Uncharacterized membrane protein, DUF485 family	No	No	No
COG3402	Function unknown	Uncharacterized membrane protein YdbS, contains bPH2 (bacterial pleckstrin homology) domain	No	No	No
COG3428	Function unknown	Uncharacterized membrane protein YdbT, contains bPH2 (bacterial pleckstrin homology) domain	No	No	No
COG3797	Function unknown	Uncharacterized conserved protein, DUF1697 family	No	No	No
COG3879	Function unknown	Uncharacterized conserved protein YlxW, UPF0749 family	No	No	No
COG4320	Function unknown	Uncharacterized conserved protein, DUF2252 family	No	No	No
COG4420	Function unknown	Uncharacterized membrane protein	No	No	No
COG4759	Function unknown	Uncharacterized protein	No	No	No
COG4760	Function unknown	Uncharacterized membrane protein, YccA/Bax inhibitor family	No	No	No
COG4842	Function unknown	Uncharacterized conserved protein YukE	No	No	No
COG4867	Function unknown	Uncharacterized protein, contains von Willebrand factor type A (vWA) domain	No	No	No
COG5587	Function unknown	Uncharacterized conserved protein, DUF2461 family	No	No	No
COG5650	Function unknown	Uncharacterized membrane protein	No	No	No
COG1473	General function prediction only	Metal-dependent amidase/aminoacylase/carboxypeptidase	No	No	No
COG1540	General function prediction only	Lactam utilization protein B (function unknown)	No	No	No
COG1611	General function prediction only	Predicted Rossmann fold nucleotide-binding protein	No	No	No
COG1875	General function prediction only	Predicted ribonuclease YlaK, contains NYN-type RNase and PhoH-family ATPase domains	No	No	No
COG2085	General function prediction only	Predicted dinucleotide-binding enzyme	No	No	No
COG2119	General function prediction only	Putative Ca2+/H+ antiporter, TMEM165/GDT1 family	No	No	No
COG2388	General function prediction only	Predicted acetyltransferase, GNAT superfamily	No	No	No
COG3153	General function prediction only	Predicted N-acetyltransferase YhbS	No	No	No
COG3393	General function prediction only	Predicted acetyltransferase, GNAT family	No	No	No
COG3568	General function prediction only	Metal-dependent hydrolase, endonuclease/exonuclease/phosphatase family	No	No	No
COG4339	General function prediction only	Predicted metal-dependent phosphohydrolase, HD superfamily	No	No	No
COG5512	General function prediction only	Predicted nucleic acid-binding protein, contains Zn-ribbon domain (includes truncated derivatives)	No	No	No
COG5516	General function prediction only	Conserved protein containing a Zn-ribbon-like motif, possibly RNA-binding	No	No	No
COG0310	Inorganic ion transport and metabolism	ABC-type Co2+ transport system, permease component	No	No	No
COG2059	Inorganic ion transport and metabolism	Chromate transport protein ChrA	No	No	No
COG2239	Inorganic ion transport and metabolism	Mg/Co/Ni transporter MgtE (contains CBS domain)	No	No	No
COG2807	Inorganic ion transport and metabolism	Cyanate permease	No	No	No
COG0541	Intracellular trafficking secretion and vesicular transport	Signal recognition particle GTPase	No	No	No
COG0657	Lipid transport and metabolism	Acetyl esterase/lipase	No	No	No
COG2084	Lipid transport and metabolism	3-hydroxyisobutyrate dehydrogenase or related beta-hydroxyacid dehydrogenase	No	No	No
COG2230	Lipid transport and metabolism	Cyclopropane fatty-acyl-phospholipid synthase and related methyltransferases	No	No	No
COG3239	Lipid transport and metabolism	Fatty acid desaturase	No	No	No
COG0318	Lipid transport and metabolism, Secondary metabolites biosynthesis transport and catabolism	Acyl-CoA synthetase (AMP-forming)/AMP-acid ligase II	No	No	No
COG3293	Mobilome prophages transposons	Transposase	No	No	No
COG2816	Nucleotide transport and metabolism	NADH pyrophosphatase NudC, Nudix superfamily	No	No	No
COG0638	Posttranslational modification protein turnover chaperones	20S proteasome, alpha and beta subunits	No	No	No
COG1277	Posttranslational modification protein turnover chaperones	ABC-type transport system involved in multi-copper enzyme maturation, permease component	No	No	No
COG1585	Posttranslational modification protein turnover chaperones	Membrane protein implicated in regulation of membrane protease activity	No	No	No
COG2135	Posttranslational modification protein turnover chaperones	Putative SOS response-associated peptidase YedK	No	No	No
COG3346	Posttranslational modification protein turnover chaperones	Cytochrome oxidase assembly protein ShyY1	No	No	No
COG0358	Replication recombination and repair	DNA primase (bacterial type)	No	No	No
COG0514	Replication recombination and repair	Superfamily II DNA helicase RecQ	No	No	No
COG0708	Replication recombination and repair	Exonuclease III	No	No	No
COG1515	Replication recombination and repair	Deoxyinosine 3'endonuclease (endonuclease V)	No	No	No
COG2169	Replication recombination and repair	Methylphosphotriester-DNA--protein-cysteine methyltransferase (N-terminal fragment of Ada), contains Zn-binding and two AraC-type DNA-binding domains	No	No	No
COG3973	Replication recombination and repair	DNA helicase IV	No	No	No
COG4581	Replication recombination and repair	Superfamily II RNA helicase	No	No	No
COG1949	RNA processing and modification	Oligoribonuclease (3'-5' exoribonuclease)	No	No	No
COG3648	Secondary metabolites biosynthesis transport and catabolism	Uricase (urate oxidase)	No	No	No
COG1217	Signal transduction mechanisms	Predicted membrane GTPase involved in stress response	No	No	No
COG2339	Signal transduction mechanisms	Membrane proteinase PrsW, cleaves anti-sigma factor RsiW, M82 family	No	No	No
COG2808	Signal transduction mechanisms	Predicted FMN-binding regulatory protein PaiB	No	No	No
COG2844	Signal transduction mechanisms, Posttranslational modification protein turnover chaperones	UTP:GlnB (protein PII) uridylyltransferase	No	No	No
COG3279	Signal transduction mechanisms, Transcription	DNA-binding response regulator, LytR/AlgR family	No	No	No
COG4565	Signal transduction mechanisms, Transcription	Response regulator of citrate/malate metabolism	No	No	No
COG1309	Transcription	DNA-binding transcriptional regulator, AcrR family	No	No	No
COG1414	Transcription	DNA-binding transcriptional regulator, IclR family	No	No	No
COG1522	Transcription	DNA-binding transcriptional regulator, Lrp family	No	No	No
COG1609	Transcription	DNA-binding transcriptional regulator, LacI/PurR family	No	No	No
COG1802	Transcription	DNA-binding transcriptional regulator, GntR family	No	No	No
COG2186	Transcription	DNA-binding transcriptional regulator, FadR family	No	No	No
COG3327	Transcription	DNA-binding transcriptional regulator PaaX (phenylacetic acid degradation)	No	No	No
COG3682	Transcription	Predicted transcriptional regulator	No	No	No
COG3695	Transcription	Alkylated DNA nucleotide flippase Atl1, participates in nucleotide excision repair, Ada-like DNA-binding domain	No	No	No
COG5450	Transcription	Transcription regulator of the Arc/MetJ class	No	No	No
COG0745	Transcription, Signal transduction mechanisms	DNA-binding response regulator, OmpR family, contains REC and winged-helix (wHTH) domain	No	No	No
COG0553	Transcription, Replication recombination and repair	Superfamily II DNA or RNA helicase, SNF2 family	No	No	No
COG2197	Transcription, Signal transduction mechanisms	DNA-binding response regulator, NarL/FixJ family, contains REC and HTH domains	No	No	No
COG0049	Translation ribosomal structure and biogenesis	Ribosomal protein S7	No	No	No
COG0220	Translation ribosomal structure and biogenesis	tRNA G46 methylase TrmB	No	No	No
COG0349	Translation ribosomal structure and biogenesis	Ribonuclease D	No	No	No
COG1643	Translation ribosomal structure and biogenesis	HrpA-like RNA helicase	No	No	No
COG2501	Translation ribosomal structure and biogenesis	Ribosome-associated protein YbcJ, S4-like RNA binding protein	No	No	No
COG2519	Translation ribosomal structure and biogenesis	tRNA A58 N-methylase Trm61	No	No	No
