# Supplementary material for: Genome-resolved metagenomics reveals role of iron metabolism in drought-induced rhizosphere microbiome dynamics
Source: Nat Commun. 2021 May 28;12:3209. doi: 10.1038/s41467-021-23553-7 (PMC8163885; doi:10.1038/s41467-021-23553-7)
Supplement: Supplementary file 3 — Supplementary Data 2 [file 41467_2021_23553_MOESM3_ESM.xlsx]

## Sheet: Table-S2
Supplementary Data 2: 194 COGs that showed significant enrichment within the non-enriched Actinobacterial group
COG_ID	High level functional categories	Annotation
COG0010	Amino acid transport and metabolism	Arginase family enzyme
COG0013	Translation ribosomal structure and biogenesis	Alanyl-tRNA synthetase
COG0016	Translation ribosomal structure and biogenesis	Phenylalanyl-tRNA synthetase alpha subunit
COG0031	Amino acid transport and metabolism	Cysteine synthase
COG0040	Amino acid transport and metabolism	ATP phosphoribosyltransferase
COG0045	Energy production and conversion	Succinyl-CoA synthetase, beta subunit
COG0054	Coenzyme transport and metabolism	6,7-dimethyl-8-ribityllumazine synthase (Riboflavin synthase beta chain)
COG0093	Translation ribosomal structure and biogenesis	Ribosomal protein L14
COG0094	Translation ribosomal structure and biogenesis	Ribosomal protein L5
COG0102	Translation ribosomal structure and biogenesis	Ribosomal protein L13
COG0106	Amino acid transport and metabolism	Phosphoribosylformimino-5-aminoimidazole carboxamide ribonucleotide (ProFAR) isomerase
COG0126	Carbohydrate transport and metabolism	3-phosphoglycerate kinase
COG0131	Amino acid transport and metabolism	Imidazoleglycerol phosphate dehydratase HisB
COG0135	Amino acid transport and metabolism	Phosphoribosylanthranilate isomerase
COG0138	Nucleotide transport and metabolism	AICAR transformylase/IMP cyclohydrolase PurH
COG0141	Amino acid transport and metabolism	Histidinol dehydrogenase
COG0151	Nucleotide transport and metabolism	Phosphoribosylamine-glycine ligase
COG0164	Replication recombination and repair	Ribonuclease HII
COG0186	Translation ribosomal structure and biogenesis	Ribosomal protein S17
COG0193	Translation ribosomal structure and biogenesis	Peptidyl-tRNA hydrolase
COG0196	Coenzyme transport and metabolism	FAD synthase
COG0198	Translation ribosomal structure and biogenesis	Ribosomal protein L24
COG0202	Transcription	DNA-directed RNA polymerase, alpha subunit/40 kD subunit
COG0203	Translation ribosomal structure and biogenesis	Ribosomal protein L17
COG0206	Cell cycle control cell division chromosome partitioning	Cell division GTPase FtsZ
COG0216	Translation ribosomal structure and biogenesis	Protein chain release factor A
COG0223	Translation ribosomal structure and biogenesis	Methionyl-tRNA formyltransferase
COG0231	Translation ribosomal structure and biogenesis	Translation elongation factor P (EF-P)/translation initiation factor 5A (eIF-5A)
COG0238	Translation ribosomal structure and biogenesis	Ribosomal protein S18
COG0261	Translation ribosomal structure and biogenesis	Ribosomal protein L21
COG0268	Translation ribosomal structure and biogenesis	Ribosomal protein S20
COG0271	Signal transduction mechanisms	Stress-induced morphogen (activity unknown)
COG0272	Replication recombination and repair	NAD-dependent DNA ligase
COG0278	Posttranslational modification protein turnover chaperones	Glutaredoxin-related protein
COG0311	Coenzyme transport and metabolism	Glutamine amidotransferase PdxT (pyridoxal biosynthesis)
COG0321	Coenzyme transport and metabolism	Lipoate-protein ligase B
COG0343	Translation ribosomal structure and biogenesis	Queuine/archaeosine tRNA-ribosyltransferase
COG0344	Lipid transport and metabolism	Phospholipid biosynthesis protein PlsY, probable glycerol-3-phosphate acyltransferase
COG0350	Replication recombination and repair	O6-methylguanine-DNA--protein-cysteine methyltransferase
COG0351	Coenzyme transport and metabolism	Hydroxymethylpyrimidine/phosphomethylpyrimidine kinase
COG0359	Translation ribosomal structure and biogenesis	Ribosomal protein L9
COG0360	Translation ribosomal structure and biogenesis	Ribosomal protein S6
COG0387	Inorganic ion transport and metabolism	Ca2+/H+ antiporter
COG0391	Carbohydrate transport and metabolism, Coenzyme transport and metabolism	Archaeal 2-phospho-L-lactate transferase/Bacterial gluconeogenesis factor, CofD/UPF0052 family
COG0414	Coenzyme transport and metabolism	Panthothenate synthetase
COG0416	Lipid transport and metabolism	Fatty acid/phospholipid biosynthesis enzyme
COG0428	Inorganic ion transport and metabolism	Zinc transporter ZupT
COG0432	Coenzyme transport and metabolism	Thiamin phosphate synthase YjbQ, UPF0047 family
COG0438	Cell wall/membrane/envelope biogenesis	Glycosyltransferase involved in cell wall bisynthesis
COG0452	Coenzyme transport and metabolism	Phosphopantothenoylcysteine synthetase/decarboxylase
COG0461	Nucleotide transport and metabolism	Orotate phosphoribosyltransferase
COG0463	Cell wall/membrane/envelope biogenesis	Glycosyltransferase involved in cell wall bisynthesis
COG0501	Posttranslational modification protein turnover chaperones	Zn-dependent protease with chaperone function
COG0508	Energy production and conversion	Pyruvate/2-oxoglutarate dehydrogenase complex, dihydrolipoamide acyltransferase (E2) component
COG0509	Amino acid transport and metabolism	Glycine cleavage system H protein (lipoate-binding)
COG0520	Amino acid transport and metabolism	Selenocysteine lyase/Cysteine desulfurase
COG0540	Nucleotide transport and metabolism	Aspartate carbamoyltransferase, catalytic chain
COG0568	Transcription	DNA-directed RNA polymerase, sigma subunit (sigma70/sigma32)
COG0595	Translation ribosomal structure and biogenesis	mRNA degradation ribonuclease J1/J2
COG0598	Inorganic ion transport and metabolism	Mg2+ and Co2+ transporter CorA
COG0608	Replication recombination and repair	Single-stranded DNA-specific exonuclease, DHH superfamily, may be involved in archaeal DNA replication intiation
COG0621	Translation ribosomal structure and biogenesis	tRNA A37 methylthiotransferase MiaB
COG0622	General function prediction only	Predicted phosphodiesterase
COG0625	Posttranslational modification protein turnover chaperones	Glutathione S-transferase
COG0629	Replication recombination and repair	Single-stranded DNA-binding protein
COG0644	Energy production and conversion	Dehydrogenase (flavoprotein)
COG0648	Replication recombination and repair	Endonuclease IV
COG0662	Carbohydrate transport and metabolism	Mannose-6-phosphate isomerase, cupin superfamily
COG0669	Coenzyme transport and metabolism	Phosphopantetheine adenylyltransferase
COG0687	Amino acid transport and metabolism	Spermidine/putrescine-binding periplasmic protein
COG0705	Posttranslational modification protein turnover chaperones	Membrane associated serine protease, rhomboid family
COG0714	General function prediction only	MoxR-like ATPase
COG0719	Posttranslational modification protein turnover chaperones	Fe-S cluster assembly scaffold protein SufB
COG0736	Lipid transport and metabolism	Phosphopantetheinyl transferase (holo-ACP synthase)
COG0742	Translation ribosomal structure and biogenesis	16S rRNA G966 N2-methylase RsmD
COG0750	Transcription, Posttranslational modification protein turnover chaperones	Membrane-associated protease RseP, regulator of RpoE activity
COG0757	Amino acid transport and metabolism	3-dehydroquinate dehydratase
COG0762	Function unknown	Uncharacterized conserved protein YggT, Ycf19 family
COG0764	Lipid transport and metabolism	3-hydroxymyristoyl/3-hydroxydecanoyl-(acyl carrier protein) dehydratase
COG0771	Cell wall/membrane/envelope biogenesis	UDP-N-acetylmuramoylalanine-D-glutamate ligase
COG0773	Cell wall/membrane/envelope biogenesis	UDP-N-acetylmuramate-alanine ligase
COG0776	Replication recombination and repair	Bacterial nucleoid DNA-binding protein
COG0782	Transcription	Transcription elongation factor, GreA/GreB family
COG0816	Transcription	RNase H-fold protein, predicted Holliday junction resolvase in Firmicutes and mycoplasms, involved in anti-termination at Rho-dependent terminators
COG0818	Lipid transport and metabolism	Diacylglycerol kinase
COG0822	Posttranslational modification protein turnover chaperones	NifU homolog involved in Fe-S cluster formation
COG1003	Amino acid transport and metabolism	Glycine cleavage system protein P (pyridoxal-binding), C-terminal domain
COG1015	Carbohydrate transport and metabolism	Phosphopentomutase
COG1030	Posttranslational modification protein turnover chaperones	Membrane-bound serine protease (ClpP class)
COG1060	Coenzyme transport and metabolism	2-iminoacetate synthase ThiH (tyrosine cleavage enzyme, thamine biosynthesis)
COG1066	Posttranslational modification protein turnover chaperones	Predicted ATP-dependent serine protease
COG1071	Energy production and conversion	TPP-dependent pyruvate or acetoin dehydrogenase subunit alpha
COG1088	Cell wall/membrane/envelope biogenesis	dTDP-D-glucose 4,6-dehydratase
COG1109	Carbohydrate transport and metabolism	Phosphomannomutase
COG1138	Energy production and conversion, Posttranslational modification protein turnover chaperones	Cytochrome c biogenesis factor
COG1164	Amino acid transport and metabolism	Oligoendopeptidase F
COG1176	Amino acid transport and metabolism	ABC-type spermidine/putrescine transport system, permease component I
COG1177	Amino acid transport and metabolism	ABC-type spermidine/putrescine transport system, permease component II
COG1208	Translation ribosomal structure and biogenesis, Cell wall/membrane/envelope biogenesis	NDP-sugar pyrophosphorylase, includes eIF-2Bgamma, eIF-2Bepsilon, and LPS biosynthesis proteins
COG1216	Carbohydrate transport and metabolism	Glycosyltransferase, GT2 family
COG1234	Translation ribosomal structure and biogenesis	Ribonuclease BN, tRNA processing enzyme
COG1273	Replication recombination and repair	Non-homologous end joining protein Ku, dsDNA break repair
COG1282	Energy production and conversion	NAD/NADP transhydrogenase beta subunit
COG1321	Transcription	Mn-dependent transcriptional regulator, DtxR family
COG1352	Cell motility, Signal transduction mechanisms	Methylase of chemotaxis methyl-accepting proteins
COG1354	Replication recombination and repair	Chromatin segregation and condensation protein Rec8/ScpA/Scc1, kleisin family
COG1363	Amino acid transport and metabolism, Carbohydrate transport and metabolism	Putative aminopeptidase FrvX
COG1381	Replication recombination and repair	Recombinational DNA repair protein (RecF pathway)
COG1409	Signal transduction mechanisms	3',5'-cyclic AMP phosphodiesterase CpdA
COG1418	Translation ribosomal structure and biogenesis, General function prediction only	HD superfamily phosphodieaserase, includes HD domain of RNase Y
COG1430	Function unknown	Uncharacterized conserved membrane protein, UPF0127 family
COG1459	Cell motility, Intracellular trafficking secretion and vesicular transport, Extracellular structures	Type II secretory pathway, component PulF
COG1466	Replication recombination and repair	DNA polymerase III, delta subunit
COG1469	Coenzyme transport and metabolism	GTP cyclohydrolase FolE2
COG1490	Translation ribosomal structure and biogenesis	D-Tyr-tRNAtyr deacylase
COG1494	Carbohydrate transport and metabolism	Fructose-1,6-bisphosphatase/sedoheptulose 1,7-bisphosphatase or related protein
COG1503	Translation ribosomal structure and biogenesis	Peptide chain release factor 1 (eRF1)
COG1530	Translation ribosomal structure and biogenesis	Ribonuclease G or E
COG1573	Replication recombination and repair	Uracil-DNA glycosylase
COG1595	Transcription	DNA-directed RNA polymerase specialized sigma subunit, sigma24 family
COG1600	Translation ribosomal structure and biogenesis	Epoxyqueuosine reductase QueG (queuosine biosynthesis)
COG1612	Coenzyme transport and metabolism	Heme A synthase
COG1622	Energy production and conversion	Heme/copper-type cytochrome/quinol oxidase, subunit 2
COG1648	Coenzyme transport and metabolism	Siroheme synthase (precorrin-2 oxidase/ferrochelatase domain)
COG1651	Posttranslational modification protein turnover chaperones	Protein-disulfide isomerase
COG1686	Cell wall/membrane/envelope biogenesis	D-alanyl-D-alanine carboxypeptidase
COG1692	General function prediction only	Calcineurin-like phosphoesterase
COG1704	Function unknown	Uncharacterized conserved protein
COG1796	Replication recombination and repair	DNA polymerase/3'-5' exonuclease PolX
COG1809	Coenzyme transport and metabolism	Phosphosulfolactate synthase, CoM biosynthesis protein A
COG1845	Energy production and conversion	Heme/copper-type cytochrome/quinol oxidase, subunit 3
COG1866	Energy production and conversion	Phosphoenolpyruvate carboxykinase, ATP-dependent
COG1872	Function unknown	Uncharacterized conserved protein YggU, UPF0235/DUF167 family
COG1912	Coenzyme transport and metabolism	S-adenosylmethionine hydrolase (SAM-hydroxide adenosyltransferase)
COG1989	Cell motility, Intracellular trafficking secretion and vesicular transport	Prepilin signal peptidase PulO (type II secretory pathway) or related peptidase
COG2044	General function prediction only	Predicted peroxiredoxin
COG2048	Energy production and conversion	Heterodisulfide reductase, subunit B
COG2074	Carbohydrate transport and metabolism	2-phosphoglycerate kinase
COG2114	Signal transduction mechanisms	Adenylate cyclase, class 3
COG2129	General function prediction only	Predicted phosphoesterase, related to the Icc protein
COG2145	Coenzyme transport and metabolism	Hydroxyethylthiazole kinase, sugar kinase family
COG2155	Function unknown	Uncharacterized membrane protein YuzA, DUF378 family
COG2195	Amino acid transport and metabolism	Di- or tripeptidase
COG2199	Signal transduction mechanisms	GGDEF domain, diguanylate cyclase (c-di-GMP synthetase) or its enzymatically inactive variants
COG2210	Energy production and conversion	Peroxiredoxin family protein
COG2226	Coenzyme transport and metabolism	Ubiquinone/menaquinone biosynthesis C-methylase UbiE
COG2261	General function prediction only	Uncharacterized membrane protein YeaQ/YmgE, transglycosylase-associated protein family
COG2309	Amino acid transport and metabolism	Leucyl aminopeptidase (aminopeptidase T)
COG2316	General function prediction only	Predicted hydrolase, HD superfamily
COG2317	Amino acid transport and metabolism	Zn-dependent carboxypeptidase, M32 family
COG2331	General function prediction only	Predicted nucleic acid-binding protein, contains Zn-ribbon domain
COG2332	Energy production and conversion, Posttranslational modification protein turnover chaperones	Cytochrome c-type biogenesis protein CcmE
COG2340	Function unknown	Uncharacterized conserved protein YkwD, contains CAP (CSP/antigen 5/PR1) domain
COG2385	Cell wall/membrane/envelope biogenesis	Peptidoglycan hydrolase (amidase) enhancer domain
COG2386	Posttranslational modification protein turnover chaperones	ABC-type transport system involved in cytochrome c biogenesis, permease component
COG2403	General function prediction only	Predicted GTPase
COG2423	Amino acid transport and metabolism	Ornithine cyclodeaminase/archaeal alanine dehydrogenase, mu-crystallin family
COG2804	Cell motility, Intracellular trafficking secretion and vesicular transport, Extracellular structures	Type II secretory pathway ATPase GspE/PulE or T4P pilus assembly pathway ATPase PilB
COG2805	Cell motility, Extracellular structures	Tfp pilus assembly protein PilT, pilus retraction ATPase
COG2891	Cell wall/membrane/envelope biogenesis	Cell shape-determining protein MreD
COG2920	Inorganic ion transport and metabolism	Sulfur relay (sulfurtransferase) protein, DsrC/TusE family
COG3063	Cell motility, Extracellular structures	Tfp pilus assembly protein PilF
COG3088	Energy production and conversion, Posttranslational modification protein turnover chaperones	Cytochrome c-type biogenesis protein CcmH/NrfF
COG3157	Intracellular trafficking secretion and vesicular transport	Type VI protein secretion system component Hcp (secreted cytotoxin)
COG3166	Cell motility, Extracellular structures	Tfp pilus assembly protein PilN
COG3167	Cell motility, Extracellular structures	Tfp pilus assembly protein PilO
COG3238	Function unknown	Uncharacterized membrane protein YdcZ, DUF606 family
COG3294	General function prediction only	Metal-dependent phosphatase/phosphodiesterase, HD supefamily
COG3342	General function prediction only	Uncharacterized conserved protein, Ntn-hydrolase superfamily
COG3367	General function prediction only	Uncharacterized conserved protein, NAD-dependent epimerase/dehydratase family
COG3437	Signal transduction mechanisms	Response regulator c-di-GMP phosphodiesterase, RpfG family, contains REC and HD-GYP domains
COG3481	Translation ribosomal structure and biogenesis	3'-5' exoribonuclease YhaM, can participate in 23S rRNA maturation, HD superfamily
COG3584	Function unknown	3D (Asp-Asp-Asp) domain
COG3597	Function unknown	Uncharacterized conserved protein, DUF697 family
COG3685	Inorganic ion transport and metabolism	Ferritin-like metal-binding protein YciE
COG3744	Defense mechanisms	PIN domain nuclease, a component of toxin-antitoxin system (PIN domain)
COG3791	Function unknown	Uncharacterized conserved protein
COG3794	Energy production and conversion	Plastocyanin
COG3837	Function unknown	Uncharacterized conserved protein, cupin superfamily
COG3872	Function unknown	Uncharacterized conserved protein YqhQ
COG3937	Secondary metabolites biosynthesis transport and catabolism, Signal transduction mechanisms	Polyhydroxyalkanoate synthesis regulator phasin
COG4166	Amino acid transport and metabolism	ABC-type oligopeptide transport system, periplasmic component
COG4244	Function unknown	Uncharacterized membrane protein
COG4274	Function unknown	Uncharacterized protein, contains GYD domain
COG4454	General function prediction only	Uncharacterized copper-binding protein, cupredoxin-like subfamily
COG4464	Signal transduction mechanisms	Tyrosine-protein phosphatase YwqE
COG4496	Function unknown	Uncharacterized protein YerC
COG4627	General function prediction only	Predicted SAM-depedendent methyltransferase
COG4911	Function unknown	Uncharacterized protein
COG4942	Cell cycle control cell division chromosome partitioning	Septal ring factor EnvC, activator of murein hydrolases AmiA and AmiB
COG4972	Cell motility, Extracellular structures	Tfp pilus assembly protein, ATPase PilM
COG5002	Signal transduction mechanisms	Signal transduction histidine kinase
COG5016	Energy production and conversion	Pyruvate/oxaloacetate carboxyltransferase
COG4907	Function unknown	Uncharacterized membrane protein
