# Supplementary material for: Genome-resolved metagenomics reveals role of iron metabolism in drought-induced rhizosphere microbiome dynamics
Source: Nat Commun. 2021 May 28;12:3209. doi: 10.1038/s41467-021-23553-7 (PMC8163885; doi:10.1038/s41467-021-23553-7)
Supplement: Supplementary file 4 — Supplementary Data 3 [file 41467_2021_23553_MOESM4_ESM.xlsx]

## Sheet: Sheet1
Supplementary Data 3. 234 of the 281 putative iron-related genes in sorghum root that exhibited expression in our transcriptomic dataset from sorghum root. The genes with asterisks next to their Sorghum gene IDs in column 1 represent the five genes we used to perform qRT-PCR as described in the manuscript. The columns 3-4 indicate the homologous genes in Arabidopsis. The columns 5-6 indicate the …
Sorghum gene ID	Sorghum Annotation	Arabidopsis Gene ID	Arbidopsis Annotation	Rice Gene ID	Rice Annotation	Week3 FDR	Week4 FDR	Week5 FDR	Week6 FDR	Week7 FDR	Week8 FDR
Sobic.008G004800.v3.1 ***	Ferritin1	AT2G40300.1	ferritin 4	LOC_Os12g01530.2	ferritin-1, chloroplast precursor, putative, expressed	0.464	0.0281	0.0565	0.000506	0.0201	2.16e-08
Sobic.005G024700.v3.1 ***	TOM2	AT5G13750.1	zinc induced facilitator-like 1	LOC_Os11g04030.1	major facilitator superfamily antiporter, putative, expressed	0.145	0.912	0.00915	0.000157	0.0166	2.05e-06
Sobic.005G024900.v3.1 ***	TOM3	AT5G13750.1	zinc induced facilitator-like 1	LOC_Os12g03899.3	major facilitator superfamily antiporter, putative, expressed	0.1	0.215	0.0512	0.58	0.951	0.00381
Sobic.004G299500.v3.1 ***	YS1	AT5G53550.2	YELLOW STRIPE like 3	LOC_Os02g43410.1	YELLOW STRIPE like 3	0.202	0.211	0.0615	0.0155	0.0754	0.00561
Sobic.008G084800.v3.1 ***	TOM1, An effluxer of muginieic acid	AT5G13750.1	zinc induced facilitator-like 1	LOC_Os11g04020.1	major facilitator superfamily antiporter, putative, expressed	0.0407	0.567	0.489	0.0291	0.221	0.0124
Sobic.001G022900.v3.1	similar to Ferredoxin-3, chloroplast precursor	AT2G27510.1	ferredoxin 3	LOC_Os03g61960.2	2Fe-2S iron-sulfur cluster binding domain containing protein, expressed	0.413	0.758	0.529	0.315	0.898	0.623
Sobic.001G038300.v3.1	TRICHOME BIREFRINGENCE-LIKE					0.947	0.367	0.735	0.00151	0.0357	1.59e-06
Sobic.001G050900.v3.1	similar to Putative oxidoreductase	AT3G28480.1	Oxoglutarate/iron-dependent oxygenase	LOC_Os03g58890.2	oxidoreductase, putative, expressed	0.0724	0.961	0.00144	0.0234	0.974	0.172
Sobic.001G053700.v3.1	PTHR22891//PTHR22891:SF24 - EUKARYOTIC TRANSLATION INITIATION FACTOR 2C (1 of 3)	AT1G48410.1	Stabilizer of iron transporter SufD / Polynucleotidyl transferase	LOC_Os03g58600.1	PAZ domain containing protein, putative, expressed	0.343	0.388	0.0196	0.0882	0.518	0.978
Sobic.001G070500.v3.1	similar to Photosystem I reaction center subunit III, chloroplast precursor	AT1G31330.1	photosystem I subunit F	LOC_Os03g56670.1	photosystem I reaction center subunit III, chloroplast precursor, putative, expressed	0.956	0.676	0.125	0.158	0.782	0.478
Sobic.001G081000.v3.1	similar to Putative uncharacterized protein	AT4G19540.1	IND1(iron-sulfur protein required for NADH dehydrogenase)-like	LOC_Os03g42880.1	nucleotide-binding protein-like, putative, expressed	0.878	0.00746	7.79e-05	8.67e-07	0.0179	6.83e-09
Sobic.001G087700.v3.1	similar to Putative uncharacterized protein	AT4G16370.1	oligopeptide transporter	LOC_Os03g54000.1	oligopeptide transporter, putative, expressed	0.981	0.338	0.0106	0.000775	0.107	7.17e-06
Sobic.001G098600.v3.1	similar to Putative uncharacterized protein 110K5.12	AT5G05250.1		LOC_Os03g52680.1	expressed protein	0.881	0.925	0.525	0.128	0.288	0.164
Sobic.001G113700.v3.1	similar to Cytochrome b561 family protein, expressed	AT1G14730.1	Cytochrome b561/ferric reductase transmembrane protein family	LOC_Os03g50820.1	cytochrome b561, putative, expressed	0.855	0.74	0.0249	0.827	0.412	0.014
Sobic.001G115700.v3.1	similar to NADH-ubiquinone oxidoreductase 75 kDa subunit	AT5G37510.2	NADH-ubiquinone dehydrogenase, mitochondrial, putative	LOC_Os03g50540.1	2Fe-2S iron-sulfur cluster binding domain containing protein, expressed	0.832	0.558	0.914	0.822	0.168	0.0023
Sobic.001G134700.v3.1	PTHR19370:SF109 - FERREDOXIN C2 (1 of 1)	AT1G32550.1	2Fe-2S ferredoxin-like superfamily protein	LOC_Os03g48040.1	2Fe-2S iron-sulfur cluster binding domain containing protein, expressed	0.774	0.0228	0.441	0.181	0.295	0.0283
Sobic.001G142800.v3.1	similar to Iron regulated metal transporter	AT1G31260.1	zinc transporter 10 precursor	LOC_Os03g46470.1	metal cation transporter, putative, expressed	0.96	0.139	6.2e-06	4.43e-05	0.128	7.74e-06
Sobic.001G150600.v3.1	PTHR24314:SF6 - CHLOROPHYLL(IDE) B REDUCTASE NOL, CHLOROPLASTIC (1 of 1)	AT5G04900.1	NYC1-like	LOC_Os03g45194.1	oxidoreductase, short chain dehydrogenase/reductase family domain containing protein, expressed	0.949	0.793	0.755	0.11	0.74	0.234
Sobic.001G151400.v3.1	similar to Nicotianamine synthase 3	AT1G56430.1	nicotianamine synthase 4	LOC_Os07g48980.1	nicotianamine synthase, putative, expressed	0.0866	0.353	0.99	0.892	0.848	0.426
Sobic.001G153600.v3.1	weakly similar to OSJNBa0005N02.3 protein	AT1G48410.1	Stabilizer of iron transporter SufD / Polynucleotidyl transferase	LOC_Os07g28850.1	retrotransposon protein, putative, unclassified, expressed	0.951	0.828	0.523	0.396	0.225	0.0312
Sobic.001G193100.v3.1	PF06552 - Plant specific mitochondrial import receptor subunit TOM20 (TOM20_plant) (1 of 2)	AT5G41950.1	Tetratricopeptide repeat (TPR)-like superfamily protein	LOC_Os10g37430.1	expressed protein	0.988	0.374	0.448	0.123	0.582	0.0148
Sobic.001G201100.v3.1	similar to Putative uncharacterized protein	AT4G25570.1	Cytochrome b561/ferric reductase transmembrane protein family	LOC_Os10g36030.1	cytochrome b561, putative, expressed	0.753	0.148	0.0135	0.073	0.307	0.0125
Sobic.001G250300.v3.1	similar to Prolyl 4-hydroxylase, putative, expressed	AT3G28480.1	Oxoglutarate/iron-dependent oxygenase	LOC_Os10g27340.2	oxidoreductase, putative, expressed	0.0738	0.771	0.0136	0.0278	0.259	0.0201
Sobic.001G273800.v3.1	similar to Cytochrome b561 family protein, expressed	AT4G25570.1	Cytochrome b561/ferric reductase transmembrane protein family	LOC_Os10g02920.1	cytochrome b561, putative, expressed	0.822	0.558	0.11	0.389	0.992	0.639
Sobic.001G282400.v3.1	weakly similar to WRKY DNA binding domain containing protein, expressed	AT2G34830.1	WRKY DNA-binding protein 35	LOC_Os04g50920.1	WRKY37, expressed	0.849	0.905	0.954	0.853	0.878	0.864
Sobic.001G327900.v3.1	similar to Putative uncharacterized protein	AT4G37650.1	GRAS family transcription factor	LOC_Os07g39820.1	SHR, putative, expressed	0.734	0.96	0.799	0.0887	0.694	0.927
Sobic.001G329400.v3.1	similar to Expressed protein	AT5G67370.1	Protein of unknown function (DUF1230)	LOC_Os03g32490.1	DUF1230 domain containing protein, expressed	0.528	0.738	0.151	0.131	0.859	0.276
Sobic.001G349000.v3.1	PTHR11802//PTHR11802:SF80 - SERINE PROTEASE FAMILY S10 SERINE CARBOXYPEPTIDASE (1 of 1)	AT2G27920.2	serine carboxypeptidase-like 51	LOC_Os03g27590.1	OsSCP18 - Putative Serine Carboxypeptidase homologue, expressed	0.518	0.686	0.251	0.261	0.71	0.00349
Sobic.001G355600.v3.1	PTHR23042//PTHR23042:SF62 - CIRCADIAN PROTEIN CLOCK/ARNT/BMAL/PAS (1 of 2)	AT3G47640.1	basic helix-loop-helix (bHLH) DNA-binding superfamily protein	LOC_Os03g26210.2	helix-loop-helix DNA-binding domain containing protein, expressed	0.208	0.744	0.833	0.948	0.904	0.84
Sobic.001G383300.v3.1	similar to Putative mitochondrial half-ABC transporter	AT5G58270.1	ABC transporter of the mitochondrion 3	LOC_Os06g03770.1	ABC transporter, ATP-binding protein, putative, expressed	0.753	0.164	0.849	0.00446	0.0161	1.65e-06
Sobic.001G387800.v3.1	similar to Mitochondrial import receptor subunit TOM40, putative, expressed	AT3G20000.1	translocase of the outer mitochondrial membrane 40	LOC_Os03g20750.1	outer mitochondrial membrane porin, putative, expressed	0.281	0.367	0.687	0.0358	0.807	0.492
Sobic.001G395900.v3.1	similar to ZmNAS2 protein	AT1G56430.1	nicotianamine synthase 4	LOC_Os03g19420.2	nicotianamine synthase, putative, expressed	0.177	0.63	0.932	0.0247	0.0805	0.00287
Sobic.001G435201.v3.1	2.7.11.1 - Non-specific serine/threonine protein kinase / Threonine-specific protein kinase (1 of 1200)	AT2G45590.1	Protein kinase superfamily protein	LOC_Os03g14710.1	protein kinase, putative, expressed	0.733	0.166	0.318	0.854	0.97	0.0893
Sobic.001G443100.v3.1	similar to Deoxymugineic acid synthase1	AT1G59960.1	NAD(P)-linked oxidoreductase superfamily protein	LOC_Os03g13390.2	oxidoreductase, aldo/keto reductase family protein, putative, expressed	0.727	0.871	0.99	0.0832	0.221	0.326
Sobic.001G446800.v3.1	similar to Putative membrane protein	AT1G58340.1	MATE efflux family protein	LOC_Os03g12790.1	MATE efflux family protein, putative, expressed	0.671	0.198	0.994	0.189	0.509	0.128
Sobic.001G460100.v3.1	similar to Heparanase-like protein 2, putative, expressed	AT5G61250.1	glucuronidase 1	LOC_Os03g11320.2	heparanase-like protein precursor, putative, expressed	0.102	0.00132	3.32e-10	2.34e-10	3.75e-05	1.22e-11
Sobic.001G465600.v3.1	similar to 4-coumarate--CoA ligase 1	AT1G51680.1	4-coumarate:CoA ligase 1	LOC_Os08g14760.1	AMP-binding domain containing protein, expressed	0.756	0.299	0.813	0.97	0.844	0.985
Sobic.001G512200.v3.1	similar to Putative uncharacterized protein	AT2G36885.1		LOC_Os03g04470.1	expressed protein	0.669	0.768	0.634	0.175	0.424	0.884
Sobic.001G528400.v3.1	PTHR31142:SF3 - PROTEIN TOM THREE HOMOLOG 1-RELATED (1 of 2)	AT2G02180.1	tobamovirus multiplication protein 3	LOC_Os03g02850.2	tobamovirus multiplication protein, putative, expressed	0.135	0.000194	8.83e-07	2.34e-10	0.00584	2.67e-09
Sobic.002G010600.v3.1	PTHR31517:SF3 - PEROXIDASE 35-RELATED (1 of 2)	AT3G49960.1	Peroxidase superfamily protein	LOC_Os07g02440.1	peroxidase precursor, putative, expressed	0.445	0.611	0.834	0.992	0.84	0.893
Sobic.002G041100.v3.1	PTHR11751//PTHR11751:SF400 - SUBGROUP I AMINOTRANSFERASE RELATED (1 of 3)	AT5G53970.1	Tyrosine transaminase family protein	LOC_Os02g20360.1	tyrosine aminotransferase, putative, expressed	1	0.589	0.278	0.000888	0.0376	0.00214
Sobic.002G041200.v3.1	similar to Putative uncharacterized protein	AT5G53970.1	Tyrosine transaminase family protein	LOC_Os02g20360.1	tyrosine aminotransferase, putative, expressed	0.645	0.897	0.0389	0.00144	0.125	0.00628
Sobic.002G046400.v3.1	similar to Putative iron deficiency protein Ids3	AT4G10490.1	2-oxoglutarate (2OG) and Fe(II)-dependent oxygenase superfamily protein	LOC_Os07g07410.2	oxidoreductase, 2OG-Fe oxygenase family protein, putative, expressed	0.352	0.467	0.552	0.194	0.83	0.112
Sobic.002G068600.v3.1	similar to Os07g0194500 protein	AT3G28480.1	Oxoglutarate/iron-dependent oxygenase	LOC_Os07g09630.1	oxidoreductase, putative, expressed	0.977	0.118	9.94e-07	0.000203	0.509	0.112
Sobic.002G082000.v3.1	similar to Kelch repeat containing protein	AT3G07720.1	Galactose oxidase/kelch repeat superfamily protein	LOC_Os09g07460.1	kelch repeat protein, putative, expressed	0.561	0.955	0.947	0.588	0.584	0.00102
Sobic.002G166150.v3.1	PF00069//PF12662//PF13947 - Protein kinase domain (Pkinase) // Complement Clr-like EGF-like (cEGF) // Wall-associated receptor kinase galacturonan-binding (GUB_WAK_bind) (1 of 2)	AT1G16160.1	wall associated kinase-like 5	LOC_Os10g10130.3	OsWAK112d - OsWAK receptor-like protein kinase, expressed	0.562	0.000369	6.52e-06	4.05e-06	0.00135	1.3e-05
Sobic.002G178101.v3.1	2.7.10.1//2.7.11.1 - Receptor protein-tyrosine kinase / Receptor protein tyrosine kinase // Non-specific serine/threonine protein kinase / Threonine-specific protein kinase (1 of 33)	AT1G05700.1	Leucine-rich repeat transmembrane protein kinase protein	LOC_Os09g19140.1	senescence-induced receptor-like serine/threonine-protein kinase precursor, putative, expressed	1	0.794	0.00724	0.000219	0.0461	1.65e-09
Sobic.002G180400.v3.1	similar to Putative uncharacterized protein	AT1G18870.1	isochorismate synthase 2	LOC_Os09g19734.1	isochorismate synthase 1, chloroplast precursor, putative, expressed	0.0173	0.388	0.644	0.38	0.467	0.48
Sobic.002G194600.v3.1	similar to Putative uncharacterized protein	AT2G01770.1	vacuolar iron transporter 1	LOC_Os09g23300.1	integral membrane protein, putative, expressed	0.0163	0.987	0.977	0.986	0.516	0.74
Sobic.002G213900.v3.1	PTHR23426//PTHR23426:SF31 - FERREDOXIN/ADRENODOXIN (1 of 2)	AT4G21090.1	MITOCHONDRIAL FERREDOXIN 2	LOC_Os09g26650.1	2Fe-2S iron-sulfur cluster binding domain containing protein, expressed	0.623	0.0674	0.00303	0.0122	0.474	0.00258
Sobic.002G214200.v3.1	PTHR11972//PTHR11972:SF80 - NADPH OXIDASE (1 of 1)	AT1G19230.1	Riboflavin synthase-like superfamily protein	LOC_Os09g26660.1	ferric reductase, putative, expressed	0.799	0.923	1	0.957	0.24	0.0192
Sobic.002G278500.v3.1	similar to Putative uncharacterized protein	AT4G34950.1	Major facilitator superfamily protein	LOC_Os09g36600.1	nodulin, putative, expressed	0.803	0.824	0.193	0.433	0.171	6.24e-05
Sobic.002G297900.v3.1	similar to Os07g0467200 protein	AT5G51720.1	2 iron, 2 sulfur cluster binding	LOC_Os07g28400.1	CDGSH iron sulfur domain-containing protein 1, putative, expressed	0.199	0.186	0.489	0.136	0.829	0.00137
Sobic.002G299200.v3.1	weakly similar to OSJNBa0005N02.3 protein	AT1G48410.2	Stabilizer of iron transporter SufD / Polynucleotidyl transferase	LOC_Os07g28850.1	retrotransposon protein, putative, unclassified, expressed	0.681	0.559	0.431	0.684	0.945	0.751
Sobic.002G348600.v3.1	similar to Putative uncharacterized protein	AT1G20110.1	RING/FYVE/PHD zinc finger superfamily protein	LOC_Os07g38580.1	zinc finger family protein, putative, expressed	0.727	0.881	0.861	0.365	0.99	0.632
Sobic.002G356400.v3.1	similar to NADH-ubiquinone oxidoreductase-related-like protein	AT5G67590.1	NADH-ubiquinone oxidoreductase-related	LOC_Os07g39710.1	NADH dehydrogenase iron-sulfur protein 4, mitochondrial precursor, putative, expressed	0.834	0.695	0.0891	0.00118	0.288	0.053
Sobic.002G357800.v3.1	similar to Short-root protein-like	AT4G37650.1	GRAS family transcription factor	LOC_Os07g39820.1	SHR, putative, expressed	0.887	0.868	0.932	0.588	0.421	0.00165
Sobic.002G407900.v3.1	similar to Superoxide dismutase [Cu-Zn] 2	AT1G08830.2	copper/zinc superoxide dismutase 1	LOC_Os07g46990.1	copper/zinc superoxide dismutase, putative, expressed	0.892	0.309	0.0393	0.000489	0.382	0.0131
Sobic.002G408000.v3.1	similar to Putative uncharacterized protein	AT1G03470.1	Kinase interacting (KIP1-like) family protein	LOC_Os07g47090.2	KIP1, putative, expressed	0.703	0.207	0.827	0.984	0.718	0.413
Sobic.003G036700.v3.1	similar to Cytokinin dehydrogenase 1 precursor	AT4G29740.2	cytokinin oxidase 4	LOC_Os01g09260.1	cytokinin dehydrogenase precursor, putative, expressed	0.198	0.00238	0.00147	5.26e-05	0.0387	0.000163
Sobic.003G040200.v3.1	PTHR10052:SF5 - RIBOSOMAL PROTEIN L18AE FAMILY PROTEIN (1 of 2)	AT4G26060.1	Ribosomal protein L18ae family	LOC_Os01g08814.2	expressed protein	0.956	0.908	0.89	0.958	1	0.857
Sobic.003G041200.v3.1	Expressed protein	AT2G25735.1		LOC_Os01g08670.1	expressed protein	0.833	0.88	0.94	0.243	0.917	0.447
Sobic.003G045600.v3.1	similar to Putative uncharacterized protein	AT1G80360.1	Pyridoxal phosphate (PLP)-dependent transferases superfamily protein	LOC_Os01g08270.1	aminotransferase, classes I and II, domain containing protein, expressed	0.0939	0.709	2.63e-07	2.65e-06	0.469	0.108
Sobic.003G049100.v3.1	PTHR10869:SF55 - OXOGLUTARATE/IRON-DEPENDENT OXYGENASE (1 of 2)	AT3G28480.1	Oxoglutarate/iron-dependent oxygenase	LOC_Os01g07920.1	prolyl 4-hydroxylase, putative, expressed	0.915	0.285	0.0531	0.0041	0.592	2.67e-05
Sobic.003G067700.v3.1	similar to Expressed protein	AT3G06890.1		LOC_Os03g22360.1	expressed protein	0.93	0.866	0.689	0.0802	0.431	0.0162
Sobic.003G097100.v3.1	similar to Putative rust resistance kinase Lr10	AT1G66910.1	Protein kinase superfamily protein	LOC_Os01g02830.1	receptor-like kinase ARK1AS, putative, expressed	0.549	0.00913	2.18e-10	1.41e-05	0.205	0.698
Sobic.003G105101.v3.1	PTHR10072//PTHR10072:SF51 - IRON-SULFUR CLUSTER ASSEMBLY PROTEIN (1 of 1)	AT2G16710.1	Iron-sulphur cluster biosynthesis family protein	LOC_Os01g01610.1	IscA-like iron-sulfur assembly protein, mitochondrial precursor, putative, expressed	0.476	0.952	0.927	0.712	0.764	0.917
Sobic.003G127800.v3.1	similar to Os01g0272800 protein	AT4G19160.2		LOC_Os01g16620.5	expressed protein	0.765	0.755	0.964	0.599	0.852	0.0201
Sobic.003G130000.v3.1	similar to Mitochondrial import receptor subunit tom40-like	AT3G20000.1	translocase of the outer mitochondrial membrane 40	LOC_Os01g16910.1	outer mitochondrial membrane porin, putative, expressed	0.0408	0.625	0.819	0.481	0.713	0.0867
Sobic.003G132100.v3.1	similar to Magnesium-protoporphyrin IX monomethyl ester [oxidative] cyclase, chloroplast precursor	AT3G56940.1	dicarboxylate diiron protein, putative (Crd1)	LOC_Os01g17170.1	magnesium-protoporphyrin IX monomethyl ester cyclase,chloroplast precursor, putative, expressed	0.423	0.254	0.854	0.924	1	0.975
Sobic.003G140000.v3.1	similar to S-adenosylmethionine synthetase 1	AT1G02500.1	S-adenosylmethionine synthetase 1	LOC_Os01g18860.2	S-adenosylmethionine synthetase, putative, expressed	0.907	0.519	0.000801	0.129	0.0135	1.15e-06
Sobic.003G151600.v3.1	similar to S-adenosylmethionine synthetase 1	AT3G17390.1	S-adenosylmethionine synthetase family protein	LOC_Os01g22010.4	S-adenosylmethionine synthetase, putative, expressed	0.987	0.673	0.567	0.000127	0.0137	1.19e-07
Sobic.003G199900.v3.1	similar to Putative uncharacterized protein	AT5G36160.1	Tyrosine transaminase family protein	LOC_Os02g19924.1	aminotransferase, classes I and II, domain containing protein, expressed	0.338	0.817	0.0134	0.0261	0.0627	0.496
Sobic.003G227200.v3.1	similar to TOM7-like protein	AT5G41685.1	Mitochondrial outer membrane translocase complex, subunit Tom7	LOC_Os05g50654.1	mitochondrial import receptor subunit TOM7-1, putative, expressed	0.774	0.703	1	0.0927	0.667	0.014
Sobic.003G236400.v3.1	Predicted protein	AT3G18560.1		LOC_Os02g48150.1	expressed protein	0.625	0.5	0.251	0.688	0.917	0.000754
Sobic.003G237300.v3.1	similar to Os01g0647000 protein	AT5G19970.1		LOC_Os01g45900.1	OsFBX20 - F-box domain containing protein, expressed	0.901	0.927	0.308	0.864	0.929	0.742
Sobic.003G241900.v3.1	similar to Putative uncharacterized protein OSJNBa0049H05.23	AT5G53450.1	OBP3-responsive gene 1	LOC_Os01g46720.1	expressed protein	0.987	0.697	0.54	0.733	0.839	0.945
Sobic.003G246700.v3.1	similar to Putative uncharacterized protein	AT4G22220.1	SufE/NifU family protein	LOC_Os01g47340.1	iron-sulfur cluster assembly enzyme ISCU, mitochondrial precursor, putative, expressed	0.853	0.455	0.94	0.956	0.831	0.931
Sobic.003G249300.v3.1	similar to Cytochrome B561-like	AT4G18260.1	Cytochrome b561/ferric reductase transmembrane protein family	LOC_Os01g47620.1	expressed protein	0.986	0.936	0.898	0.827	0.717	0.00488
Sobic.003G249500.v3.1	similar to Os01g0666700 protein	AT4G18260.1	Cytochrome b561/ferric reductase transmembrane protein family	LOC_Os01g47635.1	expressed protein	0.185	0.0412	0.0234	1.52e-06	0.0153	4.46e-05
Sobic.003G257900.v3.1	similar to Membrane protein-like	AT3G61750.1	Cytochrome b561/ferric reductase transmembrane with DOMON related domain	LOC_Os01g48850.1	auxin-responsive protein, putative, expressed	0.862	0.992	0.564	0.589	0.817	0.052
Sobic.003G268900.v3.1	similar to Os01g0699500 protein	AT4G26890.1	mitogen-activated protein kinase kinase kinase 16	LOC_Os01g50410.1	STE_MEKK_ste11_MAP3K.6 - STE kinases include homologs to sterile 7, sterile 11 and sterile 20 from yeast, expressed	0.888	0.692	0.218	0.0773	0.115	0.0685
Sobic.003G270800.v3.1	similar to High affinity nitrate transporter NRT2.5	AT1G12940.1	nitrate transporter2.5	LOC_Os01g50820.1	transporter, major facilitator family, putative, expressed	0.612	0.655	0.0224	0.000414	0.103	8.34e-06
Sobic.003G286100.v3.1	PF08038 - TOM7 family (Tom7) (1 of 2)	AT5G41685.1	Mitochondrial outer membrane translocase complex, subunit Tom7	LOC_Os05g50654.1	mitochondrial import receptor subunit TOM7-1, putative, expressed	0.972	0.429	0.933	0.446	0.919	0.182
Sobic.003G343400.v3.1	similar to ABC transporter subunit-like	AT4G04770.1	ATP binding cassette protein 1	LOC_Os01g61400.1	sufB/sufD domain containing protein, putative, expressed	0.0658	0.65	0.962	0.126	0.0399	2.83e-07
Sobic.003G347520.v3.1	PTHR11972//PTHR11972:SF68 - NADPH OXIDASE (1 of 1)	AT5G60010.1	ferric reductase-like transmembrane component family protein	LOC_Os01g61880.1	respiratory burst oxidase, putative, expressed	0.834	0.77	0.818	0.911	0.682	0.2
Sobic.003G364400.v3.1	similar to Putative ferredoxin	AT2G27510.1	ferredoxin 3	LOC_Os01g64120.1	2Fe-2S iron-sulfur cluster binding domain containing protein, expressed	0.972	0.785	0.613	0.987	0.577	0.676
Sobic.003G370800.v3.1	similar to Putative uncharacterized protein	AT2G22250.3	aspartate aminotransferase	LOC_Os01g65090.1	aminotransferase, classes I and II, domain containing protein, expressed	0.457	0.524	0.804	1	0.55	0.522
Sobic.003G386800.v3.1	similar to P0696G06.19 protein	AT3G07570.1	Cytochrome b561/ferric reductase transmembrane with DOMON related domain	LOC_Os01g67030.1	auxin-responsive protein, putative, expressed	0.806	0.706	0.119	0.00746	0.234	0.963
Sobic.003G387000.v3.1	similar to Membrane protein-like	AT3G07570.1	Cytochrome b561/ferric reductase transmembrane with DOMON related domain	LOC_Os04g41810.1	expressed protein	0.868	0.572	0.997	0.0198	0.849	0.291
Sobic.003G389000.v3.1	similar to Putative latex cyanogenic beta glucosidase	AT5G36890.1	beta glucosidase 42	LOC_Os01g67220.2	Os1bglu4 - beta-glucosidase-like protein without signal sequence, expressed	0.969	0.779	0.711	0.218	0.286	0.521
Sobic.003G398100.v3.1	PF00005//PF00664 - ABC transporter (ABC_tran) // ABC transporter transmembrane region (ABC_membrane) (1 of 45)	AT1G70610.1	transporter associated with antigen processing protein 1	LOC_Os01g68330.1	antigen peptide transporter-like 1, chloroplast precursor, putative, expressed	0.878	0.901	0.257	0.349	0.64	0.207
Sobic.003G404300.v3.1	similar to Os01g0920200 protein	AT3G27100.1		LOC_Os01g69110.1	expressed protein	0.869	0.551	0.254	0.0517	0.477	0.000113
Sobic.003G427800.v3.1	similar to Germin-like protein	AT1G09560.1	germin-like protein 5	LOC_Os03g44880.1	Cupin domain containing protein, expressed	0.386	0.701	0.00823	0.000917	0.286	0.000385
Sobic.003G428800.v3.1	similar to BHLH transcription factor-like	AT3G56970.1	basic helix-loop-helix (bHLH) DNA-binding superfamily protein	LOC_Os01g72370.3	helix-loop-helix DNA-binding domain containing protein, expressed	0.995	0.946	0.592	0.507	0.489	0.0553
Sobic.004G009200.v3.1	similar to Putative high affinity nitrate transporter	AT5G60770.1	nitrate transporter 2.4	LOC_Os02g02170.1	transporter, major facilitator family, putative, expressed	0.841	0.595	0.982	0.77	0.927	0.595
Sobic.004G009400.v3.1	similar to Putative high affinity nitrate transporter	AT5G60770.1	nitrate transporter 2.4	LOC_Os02g02190.1	transporter, major facilitator family, putative, expressed	0.528	0.513	0.0222	0.0665	0.536	7.56e-05
Sobic.004G009500.v3.1	similar to Putative high affinity nitrate transporter	AT5G60770.1	nitrate transporter 2.4	LOC_Os02g02190.1	transporter, major facilitator family, putative, expressed	0.928	0.547	0.00435	0.0172	0.209	0.000335
Sobic.004G011800.v3.1	PF03169 - OPT oligopeptide transporter protein (OPT) (1 of 30)	AT1G65730.1	YELLOW STRIPE like 7	LOC_Os02g02450.1	transposon protein, putative, unclassified, expressed	1	1	1	1	1	1
Sobic.004G011900.v3.1	similar to Os02g0116400 protein	AT1G65730.1	YELLOW STRIPE like 7	LOC_Os02g02460.1	transposon protein, putative, unclassified, expressed	0.964	0.847	1	0.587	0.91	0.447
Sobic.004G121400.v3.1	similar to Vacuolar cation/proton exchanger 1c (Ca(2+)/H(+) exchanger 1c)	AT3G51860.1	cation exchanger 3	LOC_Os02g21009.2	sodium/calcium exchanger protein, putative, expressed	0.281	0.493	0.926	0.0223	0.765	0.267
Sobic.004G159000.v3.1	similar to Cytochrome b-c1 complex subunit Rieske, mitochondrial precursor	AT5G13440.1	Ubiquinol-cytochrome C reductase iron-sulfur subunit	LOC_Os02g32120.1	cytochrome b-c1 complex subunit Rieske, mitochondrial precursor, putative, expressed	0.914	0.0391	0.0886	4.86e-05	0.384	0.0322
Sobic.004G165700.v3.1	similar to Os02g0533000 protein	AT5G03900.2	Iron-sulphur cluster biosynthesis family protein	LOC_Os02g33010.1	expressed protein	0.995	0.0404	0.145	0.00287	0.143	5.07e-05
Sobic.004G210800.v3.1	NA	AT5G48335.1		LOC_Os02g39630.2	iron-stress related protein, putative, expressed	0.602	0.641	0.293	0.181	0.954	0.0201
Sobic.004G220300.v3.1	similar to Phenylalanine ammonia-lyase	AT3G53260.1	phenylalanine ammonia-lyase 2	LOC_Os02g41630.2	phenylalanine ammonia-lyase, putative, expressed	0.47	0.932	0.946	0.0147	0.106	5.77e-07
Sobic.004G224000.v3.1	PTHR31645:SF1 - GB (1 of 1)	AT1G65730.1	YELLOW STRIPE like 7	LOC_Os02g42220.1	transposon protein, putative, unclassified, expressed	0.475	0.595	0.408	0.058	0.336	0.0144
Sobic.004G247000.v3.1	similar to Glutamine synthetase	AT5G37600.1	glutamine synthase clone R1	LOC_Os02g50240.1	glutamine synthetase, catalytic domain containing protein, expressed	0.0817	0.0939	1.34e-06	1.46e-10	0.00307	1.59e-13
Sobic.004G299600.v3.1	PF03169 - OPT oligopeptide transporter protein (OPT) (1 of 30)	AT5G53550.2	YELLOW STRIPE like 3	LOC_Os02g43410.1	transposon protein, putative, unclassified, expressed	0.103	0.536	0.503	0.758	0.91	0.661
Sobic.004G301600.v3.1	similar to Nodulin-21-like	AT3G43660.1	Vacuolar iron transporter (VIT) family protein	LOC_Os02g43030.1	integral membrane protein, putative, expressed	0.513	0.721	0.925	0.315	0.832	0.304
Sobic.004G303200.v3.1	similar to Cytochrome b561	AT4G25570.1	Cytochrome b561/ferric reductase transmembrane protein family	LOC_Os02g42890.1	cytochrome b561, putative, expressed	0.211	0.0631	0.000978	0.0063	0.0437	6.85e-06
Sobic.004G315400.v3.1	similar to Cation diffusion facilitator 8	AT3G58060.1	Cation efflux family protein	LOC_Os02g53490.1	cation efflux family protein, putative, expressed	0.113	0.243	0.00939	0.0665	0.107	3.85e-05
Sobic.004G328900.v3.1	similar to Putative uncharacterized protein OSJNBa0077F02.114	AT1G64980.1	Nucleotide-diphospho-sugar transferases superfamily protein	LOC_Os07g23120.1	expressed protein	0.464	0.928	0.884	0.473	0.598	1
Sobic.004G348400.v3.1	weakly similar to Putative iron deficiency protein Ids3	AT5G24530.1	2-oxoglutarate (2OG) and Fe(II)-dependent oxygenase superfamily protein	LOC_Os07g07410.2	oxidoreductase, 2OG-Fe oxygenase family protein, putative, expressed	0.0958	0.0228	1.23e-10	2.55e-12	0.000309	1.49e-08
Sobic.004G352700.v3.1	similar to Putative uncharacterized protein	AT4G00560.1	NAD(P)-binding Rossmann-fold superfamily protein	LOC_Os02g57990.1	methionine adenosyltransferase regulatory beta subunit-related, putative, expressed	0.248	0.898	0.859	0.342	0.945	0.316
Sobic.004G357700.v3.1	similar to AGO1 homologous protein	AT1G48410.2	Stabilizer of iron transporter SufD / Polynucleotidyl transferase	LOC_Os02g58490.1	PINHEAD, putative, expressed	0.392	0.179	0.744	0.938	0.839	0.653
Sobic.005G004500.v3.1	similar to Ferritin-1, chloroplast precursor	AT2G40300.1	ferritin 4	LOC_Os12g01530.2	ferritin-1, chloroplast precursor, putative, expressed	0.159	0.00798	0.023	2.67e-06	0.00306	6.8e-11
Sobic.005G021600.v3.1	similar to Expressed protein	AT2G41120.1		LOC_Os11g03580.1	expressed protein	0.87	0.83	0.108	0.756	0.99	0.697
Sobic.005G100800.v3.1	similar to Isopentenyl-diphosphate delta isomerase 2	AT2G05830.1	NagB/RpiA/CoA transferase-like superfamily protein	LOC_Os11g11050.1	initiation factor 2 subunit family domain containing protein, expressed	0.0152	0.393	0.946	0.796	0.267	0.0699
Sobic.005G110541.v3.1	3.1.3.87 - 2-hydroxy-3-keto-5-methylthiopentenyl-1-phosphate phosphatase / HK-MTPenyl-1-P phosphatase (1 of 1)	AT5G53850.2	haloacid dehalogenase-like hydrolase family protein	LOC_Os11g29370.1	haloacid dehalogenase-like hydrolase family protein, putative, expressed	0.3	0.945	0.916	0.958	0.278	0.00222
Sobic.005G114600.v3.1	translation initiation factor 5A (EIF5A)			LOC_Os02g20360.1	tyrosine aminotransferase, putative, expressed	0.576	0.116	0.00382	0.00609	0.0791	0.000234
Sobic.005G124600.v3.1	similar to OSIGBa0153E02-OSIGBa0093I20.14 protein	AT1G65730.1	YELLOW STRIPE like 7	LOC_Os04g44300.1	transposon protein, putative, unclassified, expressed	0.0554	0.117	2.59e-07	7.8e-06	0.129	1.62e-06
Sobic.005G139700.v3.1	PTHR11972:SF64 - RESPIRATORY BURST OXIDASE HOMOLOG PROTEIN A-RELATED (1 of 1)	AT5G47910.1	respiratory burst oxidase homologue D	LOC_Os11g33120.1	respiratory burst oxidase, putative, expressed	0.967	0.774	0.0971	0.241	0.0353	0.0201
Sobic.005G142300.v3.1	similar to Expressed protein	AT1G60610.2	SBP (S-ribonuclease binding protein) family protein	LOC_Os11g34080.1	expressed protein	0.757	0.474	0.00833	0.00273	0.673	1.74e-05
Sobic.005G152000.v3.1	similar to Os11g0552000 protein	AT5G53970.1	Tyrosine transaminase family protein	LOC_Os11g35040.1	aminotransferase, classes I and II, domain containing protein, expressed	0.0343	0.0414	1.87e-05	3.23e-06	0.00039	2.34e-07
Sobic.005G152100.v3.1	similar to Os11g0552000 protein	AT5G53970.1	Tyrosine transaminase family protein	LOC_Os11g35040.1	aminotransferase, classes I and II, domain containing protein, expressed	0.995	0.201	0.0369	0.128	0.832	0.0651
Sobic.005G152200.v3.1	similar to Os11g0552000 protein	AT5G53970.1	Tyrosine transaminase family protein	LOC_Os11g35040.1	aminotransferase, classes I and II, domain containing protein, expressed	0.773	0.982	0.336	0.872	0.687	0.299
Sobic.005G165400.v3.1	similar to Putative uncharacterized protein	AT4G10510.1	Subtilase family protein	LOC_Os02g17090.1	OsSub17 - Putative Subtilisin homologue, expressed	0.164	0.645	0.794	0.921	0.948	0.964
Sobic.005G177800.v3.1	similar to Helix-loop-helix DNA-binding domain containing protein, expressed	AT3G47640.3	basic helix-loop-helix (bHLH) DNA-binding superfamily protein	LOC_Os11g38870.1	helix-loop-helix DNA-binding domain containing protein, expressed	0.556	0.768	0.177	0.00925	0.201	1.52e-05
Sobic.005G192100.v3.1	similar to Putative stripe rust resistance protein Yr10	AT3G07040.1	NB-ARC domain-containing disease resistance protein	LOC_Os11g37880.1	stripe rust resistance protein Yr10, putative, expressed	1	1	1	1	1	1
Sobic.005G192400.v3.1	similar to Putative stripe rust resistance protein Yr10	AT1G50180.1	NB-ARC domain-containing disease resistance protein	LOC_Os11g37880.1	stripe rust resistance protein Yr10, putative, expressed	0.972	0.627	0.456	0.0234	0.447	0.0105
Sobic.006G047200.v3.1	weakly similar to OSIGBa0092E09.4 protein	AT2G28160.1	FER-like regulator of iron uptake	LOC_Os04g31290.1	helix-loop-helix DNA-binding domain containing protein, expressed	0.513	0.886	0.905	0.313	0.408	0.816
Sobic.006G048400.v3.1	similar to Os04g0380200 protein	AT3G01860.1		LOC_Os04g31110.1	expressed protein	0.393	0.745	0.112	0.178	0.351	0.0533
Sobic.006G053100.v3.1	similar to OSIGBa0132D06.2 protein	AT3G27020.1	YELLOW STRIPE like 6	LOC_Os04g32050.1	transposon protein, putative, unclassified, expressed	0.48	0.365	0.00307	0.00863	0.317	0.0198
Sobic.006G053200.v3.1	similar to OSIGBa0132D06.3 protein	AT3G27020.1	YELLOW STRIPE like 6	LOC_Os04g32060.2	transposon protein, putative, unclassified, expressed	0.598	0.0221	0.0191	0.0833	0.235	0.388
Sobic.006G058900.v3.1	similar to Cytochrome b-c1 complex subunit Rieske, mitochondrial precursor	AT5G13430.1	Ubiquinol-cytochrome C reductase iron-sulfur subunit	LOC_Os04g32660.1	cytochrome b-c1 complex subunit Rieske, mitochondrial precursor, putative, expressed	0.687	0.695	0.0438	0.00372	0.7	0.932
Sobic.006G063200.v3.1	weakly similar to OSJNBb0118P14.4 protein	AT3G12920.1	SBP (S-ribonuclease binding protein) family protein	LOC_Os04g32980.1	protein binding protein, putative, expressed	0.982	0.613	0.0079	0.0224	0.231	0.00016
Sobic.006G069000.v3.1	similar to H0717B12.9 protein	AT2G27510.1	ferredoxin 3	LOC_Os04g33630.1	2Fe-2S iron-sulfur cluster binding domain containing protein, expressed	0.337	0.682	0.189	0.921	0.852	0.0733
Sobic.006G093100.v3.1	similar to Os04g0444800 protein	AT5G49740.1	ferric reduction oxidase 7	LOC_Os04g36720.1	ferric-chelate reductase, putative, expressed	0.933	0.809	0.894	0.822	0.998	0.463
Sobic.006G099700.v3.1	1.5.1.3 - Dihydrofolate reductase / Tetrahydrofolate dehydrogenase (1 of 2)	AT4G24380.1		LOC_Os04g37710.1	serine hydrolase domain containing protein, expressed	0.875	0.799	0.276	0.841	0.064	0.0276
Sobic.006G109000.v3.1	similar to B0812A04.7 protein	AT2G01770.1	vacuolar iron transporter 1	LOC_Os04g38940.1	integral membrane protein, putative, expressed	0.821	0.738	0.654	0.997	0.878	0.0683
Sobic.006G132700.v3.1	similar to Endochitinase A precursor	AT3G54420.1	homolog of carrot EP3-3 chitinase	LOC_Os04g41680.1	CHIT3 - Chitinase family protein precursor, expressed	0.0608	3.22e-06	3.92e-09	0.000324	0.174	0.0141
Sobic.006G133600.v3.1	similar to OSIGBa0159F11.8 protein	AT3G07570.1	Cytochrome b561/ferric reductase transmembrane with DOMON related domain	LOC_Os04g41810.1	expressed protein	0.687	0.848	0.46	0.0176	0.947	0.051
Sobic.006G134900.v3.1	1.17.4.1 - Ribonucleoside-diphosphate reductase / Ribonucleotide reductase (1 of 5)	AT3G27060.1	Ferritin/ribonucleotide reductase-like family protein	LOC_Os06g14620.1	ribonucleoside-diphosphate reductase small chain, putative, expressed	0.858	0.315	0.96	0.0531	0.695	0.0989
Sobic.006G148900.v3.1	similar to Phenylalanine ammonia-lyase	AT2G37040.1	PHE ammonia lyase 1	LOC_Os04g43800.1	phenylalanine ammonia-lyase, putative, expressed	0.718	0.231	9.36e-10	1.76e-12	0.000135	3.9e-10
Sobic.006G152500.v3.1	PF03169 - OPT oligopeptide transporter protein (OPT) (1 of 30)	AT1G65730.1	YELLOW STRIPE like 7	LOC_Os04g44300.1	transposon protein, putative, unclassified, expressed	0.338	0.0159	0.000197	3.42e-05	0.0492	4.15e-07
Sobic.006G152600.v3.1	similar to OSIGBa0153E02-OSIGBa0093I20.15 protein	AT1G65730.1	YELLOW STRIPE like 7	LOC_Os04g44320.1	transposon protein, putative, unclassified, expressed	0.212	0.221	0.000185	0.000434	0.0283	5.7e-11
Sobic.006G152900.v3.1	similar to Oligopeptide transporter OPT-like	AT1G65730.1	YELLOW STRIPE like 7	LOC_Os04g44320.1	transposon protein, putative, unclassified, expressed	0.372	0.0523	0.158	0.0581	0.561	0.00612
Sobic.006G159600.v3.1	similar to OSIGBa0159I10.1 protein	AT4G25570.1	Cytochrome b561/ferric reductase transmembrane protein family	LOC_Os02g42890.1	cytochrome b561, putative, expressed	0.349	0.663	0.439	0.00728	0.465	0.11
Sobic.006G161800.v3.1	similar to Nodulin-21-like	AT3G43660.1	Vacuolar iron transporter (VIT) family protein	LOC_Os04g45520.1	integral membrane protein, putative, expressed	0.257	0.949	0.832	0.387	0.513	0.742
Sobic.006G163401.v3.1	2.7.10.1//2.7.11.1 - Receptor protein-tyrosine kinase / Receptor protein tyrosine kinase // Non-specific serine/threonine protein kinase / Threonine-specific protein kinase (1 of 33)	AT1G33260.2	Protein kinase superfamily protein	LOC_Os04g45730.1	protein kinase domain containing protein, expressed	0.325	0.176	0.00948	0.00247	0.0764	0.000378
Sobic.006G164200.v3.1	similar to H0501D11.7 protein	AT3G27020.1	YELLOW STRIPE like 6	LOC_Os04g45860.1	transposon protein, putative, unclassified, expressed	0.0992	0.259	0.226	0.656	0.381	0.00313
Sobic.006G164300.v3.1	similar to Iron transport protein 2	AT5G53550.1	YELLOW STRIPE like 3	LOC_Os04g45900.1	transposon protein, putative, unclassified, expressed	0.722	0.0863	0.556	0.414	0.501	0.197
Sobic.006G181000.v3.1	similar to OSJNBa0005N02.3 protein	AT1G48410.1	Stabilizer of iron transporter SufD / Polynucleotidyl transferase	LOC_Os04g47870.2	PINHEAD, putative, expressed	0.0821	0.875	0.682	0.695	0.947	0.877
Sobic.006G187200.v3.1	similar to H0404F02.3 protein	AT2G46710.1	Rho GTPase activating protein with PAK-box/P21-Rho-binding domain	LOC_Os04g48790.1	rhoGAP domain containing protein, expressed	1	0.0193	0.592	0.00516	0.00701	0.0311
Sobic.006G187900.v3.1	similar to Acc synthase	AT1G01480.1	1-amino-cyclopropane-1-carboxylate synthase 2	LOC_Os04g48850.1	aminotransferase, classes I and II, domain containing protein, expressed	0.273	0.672	0.224	0.152	0.282	0.118
Sobic.006G234100.v3.1	similar to Glutamyl-tRNA reductase 1, chloroplast precursor	AT1G58290.1	Glutamyl-tRNA reductase family protein	LOC_Os10g35840.1	shikimate/quinate 5-dehydrogenase, putative, expressed	0.674	0.834	0.477	0.597	0.967	0.883
Sobic.006G259700.v3.1	similar to H0818H01.10 protein	AT1G49820.1	S-methyl-5-thioribose kinase	LOC_Os04g57400.1	methylthioribose kinase, putative, expressed	0.728	0.202	1.63e-05	1.11e-06	0.0959	0.00125
Sobic.006G264900.v3.1	similar to Magnesium-chelatase subunit H family protein, expressed	AT5G13630.1	magnesium-chelatase subunit chlH, chloroplast, putative / Mg-protoporphyrin IX chelatase, putative (CHLH)	LOC_Os03g20700.2	magnesium-chelatase, putative, expressed	0.988	0.383	0.349	0.313	0.953	1
Sobic.006G274933.v3.1	similar to H0723C07.7 protein	AT2G35930.1	plant U-box 23	LOC_Os04g58920.1	U-box domain-containing protein, putative, expressed	0.215	0.71	0.00108	3e-05	0.167	0.000208
Sobic.006G276300.v3.1	similar to H0701F11.2 protein	AT3G43660.1	Vacuolar iron transporter (VIT) family protein	LOC_Os04g59020.1	integral membrane protein, putative, expressed	0.441	0.84	0.51	0.527	0.536	0.862
Sobic.007G000400.v3.1	similar to Transcription factor viviparous 1-like	AT3G24650.1	AP2/B3-like transcriptional factor family protein	LOC_Os08g01090.1	B3 DNA binding domain containing protein, expressed	0.159	0.0769	8.72e-05	0.000455	0.0181	1.41e-08
Sobic.007G004600.v3.1	similar to Ferredoxin-1, chloroplast precursor	AT1G60950.1	2Fe-2S ferredoxin-like superfamily protein	LOC_Os08g01380.1	2Fe-2S iron-sulfur cluster binding domain containing protein, expressed	0.867	0.449	0.591	0.87	0.849	0.778
Sobic.007G004800.v3.1	PTHR19370//PTHR19370:SF110 - NADH-CYTOCHROME B5 REDUCTASE (1 of 3)	AT1G60950.1	2Fe-2S ferredoxin-like superfamily protein	LOC_Os08g01380.1	2Fe-2S iron-sulfur cluster binding domain containing protein, expressed	0.941	0.752	0.683	0.972	0.754	0.214
Sobic.007G023400.v3.1	KOG1741 - Mitochondrial/chloroplast ribosomal protein S14/S29 (1 of 1)	AT5G40650.1	succinate dehydrogenase 2-2	LOC_Os08g02640.3	succinate dehydrogenase iron-sulfur subunit 2,mitochondrial precursor, putative, expressed	0.247	0.115	0.0646	1.03e-06	0.139	1.02e-05
Sobic.007G062600.v3.1	similar to mRNA cap guanine-N7 methyltransferase 1 (EC 2.1.1.56) (mRNA (guanine- N(7)-)-methyltransferase 1)	AT3G20650.1	mRNA capping enzyme family protein	LOC_Os08g08200.2	mRNA cap guanine-N7 methyltransferase 1, putative, expressed	0.136	0.932	0.208	0.635	0.98	0.594
Sobic.007G073100.v3.1	similar to Polyamine oxidase precursor	AT5G13700.1	polyamine oxidase 1	LOC_Os09g20284.1	amine oxidase, flavin-containing, domain containing protein, expressed	0.0607	0.0734	0.00123	0.00319	0.968	0.262
Sobic.007G095200.v3.1	similar to Putative uncharacterized protein	AT4G30490.1	AFG1-like ATPase family protein	LOC_Os08g16480.2	ATPase, AFG1 family domain containing protein, expressed	0.985	0.0118	0.000651	2.27e-08	0.00501	2.54e-06
Sobic.007G105900.v3.1	PTHR10072:SF46 - IRON-SULFUR CLUSTER ASSEMBLY 2 HOMOLOG, MITOCHONDRIAL (1 of 1)	AT5G03905.1	Iron-sulphur cluster biosynthesis family protein	LOC_Os08g28230.1	IscA-like iron-sulfur assembly protein, mitochondrial precursor, putative, expressed	0.983	0.897	0.965	0.372	0.628	0.832
Sobic.007G108900.v3.1	similar to Putative uncharacterized protein P0488B06.35	AT5G38660.1	acclimation of photosynthesis to environment	LOC_Os08g27010.1	APE1, putative, expressed	0.073	0.44	0.639	0.00155	0.175	0.338
Sobic.007G136100.v3.1	similar to F24J5.11 protein	AT1G68650.1	Uncharacterized protein family (UPF0016)	LOC_Os08g33630.1	uncharacterized protein family UPF0016 domain containing protein, expressed	0.101	0.000444	0.000117	2.91e-07	0.0012	1.53e-08
Sobic.007G141900.v3.1	PF00560//PF13855 - Leucine Rich Repeat (LRR_1) // Leucine rich repeat (LRR_8) (1 of 14)	AT2G33020.1	receptor like protein 24	LOC_Os04g40440.1	expressed protein	0.845	0.00347	9.45e-06	5.61e-06	0.00185	0.000974
Sobic.007G148300.v3.1	similar to Putative respiratory burst oxidase protein E	AT1G19230.2	Riboflavin synthase-like superfamily protein	LOC_Os09g26660.1	ferric reductase, putative, expressed	0.924	0.906	0.48	0.952	0.521	0.884
Sobic.007G171000.v3.1	similar to Monodehydroascorbate reductase	AT3G52880.1	monodehydroascorbate reductase 1	LOC_Os08g44340.1	monodehydroascorbate reductase, putative, expressed	0.147	0.0122	1.73e-11	3.46e-09	0.00112	1.19e-11
Sobic.007G181900.v3.1	similar to Putative uncharacterized protein	AT4G22980.1		LOC_Os08g43180.1	expressed protein	0.723	0.754	0.0814	0.0247	0.125	0.0152
Sobic.007G213100.v3.1	PTHR10283//PTHR10283:SF101 - SOLUTE CARRIER FAMILY 13 MEMBER (1 of 3)	AT5G47560.1	tonoplast dicarboxylate transporter	LOC_Os09g31130.1	citrate transporter, putative, expressed	0.188	0.802	0.898	0.526	0.881	0.984
Sobic.008G005300.v3.1	PTHR11751//PTHR11751:SF412 - SUBGROUP I AMINOTRANSFERASE RELATED (1 of 1)	AT2G20610.1	Tyrosine transaminase family protein	LOC_Os02g19970.1	aminotransferase, classes I and II, domain containing protein, expressed	0.178	0.22	0.493	0.263	0.311	0.92
Sobic.008G028600.v3.1	Predicted protein	AT2G40750.1	WRKY DNA-binding protein 54	LOC_Os11g02540.1	WRKY50, expressed	0.701	0.882	0.895	0.812	0.988	0.474
Sobic.008G033800.v3.1	PTHR19241:SF259 - ABC TRANSPORTER G FAMILY MEMBER 33-RELATED (1 of 2)	AT3G53480.1	pleiotropic drug resistance 9	LOC_Os02g32690.1	pleiotropic drug resistance protein 15, putative, expressed	1	1	0.163	0.299	0.0752	0.285
Sobic.008G053200.v3.1	similar to Fructose-bisphosphate aldolase, chloroplast precursor	AT4G38970.1	fructose-bisphosphate aldolase 2	LOC_Os11g07020.1	fructose-bisphospate aldolase isozyme, putative, expressed	0.526	0.137	0.583	0.964	0.963	0.375
Sobic.008G057900.v3.1	similar to Probable L-ascorbate peroxidase 6, chloroplast precursor	AT4G08390.2	stromal ascorbate peroxidase	LOC_Os12g07820.1	OsAPx6 - Stromal Ascorbate Peroxidase encoding gene 5,8, expressed	0.05	0.996	0.981	0.0423	0.885	0.979
Sobic.008G063500.v3.1	PTHR36814:SF1 - PHOTOSYSTEM I REACTION CENTER SUBUNIT N, CHLOROPLASTIC (1 of 1)	AT5G64040.2	photosystem I reaction center subunit PSI-N, chloroplast, putative / PSI-N, putative (PSAN)	LOC_Os12g08770.1	photosystem I reaction center subunit N, chloroplast precursor, putative, expressed	0.805	0.463	0.208	0.275	0.778	0.305
Sobic.008G074000.v3.1	PTHR11802//PTHR11802:SF62 - SERINE PROTEASE FAMILY S10 SERINE CARBOXYPEPTIDASE (1 of 4)	AT4G12910.1	serine carboxypeptidase-like 20	LOC_Os12g15470.2	OsSCP65 - Putative Serine Carboxypeptidase homologue, expressed	0.0543	0.02	1.89e-05	2.22e-07	0.00397	8.31e-07
Sobic.008G090800.v3.1	similar to Laccase-25 precursor	AT3G09220.1	laccase 7	LOC_Os12g15920.1	laccase precursor protein, putative, expressed	0.805	0.000578	0.00133	7.48e-05	0.0265	8.18e-07
Sobic.008G109300.v3.1	similar to Iron-deficiency specific clone No.3	AT4G10500.1	2-oxoglutarate (2OG) and Fe(II)-dependent oxygenase superfamily protein	LOC_Os07g07410.2	oxidoreductase, 2OG-Fe oxygenase family protein, putative, expressed	0.0594	0.409	0.538	0.0294	0.171	0.0145
Sobic.008G109400.v3.1	similar to Iron-deficiency specific clone No.3	AT4G10500.1	2-oxoglutarate (2OG) and Fe(II)-dependent oxygenase superfamily protein	LOC_Os07g07410.2	oxidoreductase, 2OG-Fe oxygenase family protein, putative, expressed	0.0463	0.55	0.351	0.0155	0.144	0.00536
Sobic.008G109600.v3.1	similar to Iron-deficiency specific clone No.3	AT4G10500.1	2-oxoglutarate (2OG) and Fe(II)-dependent oxygenase superfamily protein	LOC_Os07g07410.2	oxidoreductase, 2OG-Fe oxygenase family protein, putative, expressed	0.036	0.752	0.0106	0.000998	0.0874	0.267
Sobic.008G109700.v3.1	1.14.11.24 - 2'-deoxymugineic-acid 2'-dioxygenase / IDS3 (1 of 7)	AT5G24530.1	2-oxoglutarate (2OG) and Fe(II)-dependent oxygenase superfamily protein	LOC_Os07g07410.2	oxidoreductase, 2OG-Fe oxygenase family protein, putative, expressed	0.99	0.862	0.943	0.271	0.92	0.0315
Sobic.008G118700.v3.1	similar to Respiratory burst oxidase, putative, expressed	AT1G09090.2	respiratory burst oxidase homolog B	LOC_Os12g35610.1	respiratory burst oxidase, putative, expressed	0.488	0.713	7.95e-06	0.0001	0.86	0.00288
Sobic.008G129900.v3.1	similar to Flagellar biosynthesis protein FLHA, putative, expressed	AT5G26820.1	iron-regulated protein 3	LOC_Os12g37530.1	expressed protein	0.299	0.86	0.804	0.813	0.891	0.995
Sobic.008G135701.v3.1	PTHR11934:SF7 - RIBOSE-5-PHOSPHATE ISOMERASE 1-RELATED (1 of 2)	AT1G71100.1	Ribose 5-phosphate isomerase, type A protein	LOC_Os04g24140.1	ribose-5-phosphate isomerase A, putative, expressed	0.799	0.757	0.201	0.843	0.909	0.535
Sobic.008G145900.v3.1	similar to Putative uncharacterized protein	AT2G46750.1	D-arabinono-1,4-lactone oxidase family protein	LOC_Os08g02230.1	FAD-binding and arabino-lactone oxidase domains containing protein, putative, expressed	0.631	0.809	0.000352	4.74e-05	0.00907	0.00388
Sobic.008G177800.v3.1	similar to Expressed protein	AT5G15120.1	Protein of unknown function (DUF1637)	LOC_Os12g42860.1	2-aminoethanethiol dioxygenase, putative, expressed	0.466	0.155	0.0119	0.00503	0.795	0.261
Sobic.009G003700.v3.1	similar to OSJNBa0005N02.3 protein	AT1G48410.1	Stabilizer of iron transporter SufD / Polynucleotidyl transferase	LOC_Os04g47870.1	PINHEAD, putative, expressed	0.146	0.581	0.199	0.619	0.834	0.756
Sobic.009G008900.v3.1	similar to Cytochrome b5	AT2G32720.1	cytochrome B5 isoform B	LOC_Os05g01820.1	cytochrome b5-like Heme/Steroid binding domain containing protein, expressed	0.161	0.000782	9.8e-11	4.55e-13	0.0045	5.63e-08
Sobic.009G011600.v3.1	expressed protein	AT5G59400.1		LOC_Os05g02010.1	expressed protein	0.84	0.318	0.414	0.707	0.51	0.373
Sobic.009G033600.v3.1	similar to S-adenosylmethionine synthetase 1	AT1G02500.1	S-adenosylmethionine synthetase 1	LOC_Os05g04510.2	S-adenosylmethionine synthetase, putative, expressed	0.33	0.79	0.779	0.028	0.279	1.32e-05
Sobic.009G034600.v3.1	similar to Putative uncharacterized protein	AT1G48300.1		LOC_Os05g04620.1	expressed protein	0.28	0.916	0.943	0.719	0.797	0.983
Sobic.009G064500.v3.1	2.4.1.203 - Trans-zeatin O-beta-D-glucosyltransferase / Zeatin O-glucosyltransferase (1 of 6)	AT3G53150.1	UDP-glucosyl transferase 73D1	LOC_Os05g08490.1	cytokinin-O-glucosyltransferase 1, putative, expressed	1	1	1	1	1	1
Sobic.009G111000.v3.1	similar to Putative uncharacterized protein	AT4G02330.1	Plant invertase/pectin methylesterase inhibitor superfamily	LOC_Os05g29790.1	pectinesterase, putative, expressed	0.491	0.000411	2.86e-05	1.13e-07	0.00429	4.64e-11
Sobic.009G115100.v3.1	1.1.1.294 - Chlorophyll(ide) b reductase / Chlorophyll b reductase (1 of 4)	AT4G13250.1	NAD(P)-binding Rossmann-fold superfamily protein	LOC_Os01g12710.1	oxidoreductase, short chain dehydrogenase/reductase family domain containing protein, expressed	0.975	0.744	0.807	0.415	0.827	0.887
Sobic.009G123700.v3.1	similar to Putative NAD kinase 3	AT3G21070.2	NAD kinase 1	LOC_Os05g32210.1	NAD kinase, putative, expressed	0.766	0.504	0.185	0.0236	0.198	0.193
Sobic.009G143100.v3.1	similar to Cytochrome b6-f complex iron-sulfur subunit, chloroplast precursor	AT4G03280.1	photosynthetic electron transfer C	LOC_Os07g37030.1	cytochrome b6-f complex iron-sulfur subunit, chloroplast precursor, putative, expressed	0.813	0.382	0.998	0.798	0.874	0.377
Sobic.009G143700.v3.1	similar to Unknow protein	AT5G64060.1	NAC domain containing protein 103	LOC_Os05g35170.2	no apical meristem protein, putative, expressed	0.0556	0.0045	4.12e-06	0.00781	0.0193	4.57e-08
Sobic.009G154700.v3.1	similar to Ferredoxin-6, chloroplast precursor	AT2G27510.1	ferredoxin 3	LOC_Os05g37140.1	2Fe-2S iron-sulfur cluster binding domain containing protein, expressed	0.402	0.949	0.97	0.86	0.902	0.0146
Sobic.009G159500.v3.1	PTHR12914 - PARTNER OF SLD5 (1 of 2)	AT1G80190.1	partner of SLD five 1	LOC_Os05g37980.1	PSF1 - Putative GINS complex subunit, expressed	0.327	0.898	1	1	1	0.857
Sobic.009G164600.v3.1	weakly similar to Putative uncharacterized protein	AT2G28710.1	C2H2-type zinc finger family protein	LOC_Os05g38620.1	ZOS5-10 - C2H2 zinc finger protein, expressed	0.937	0.187	1	0.66	0.612	0.00109
Sobic.009G170500.v3.1	similar to Zinc transporter	AT3G12750.1	zinc transporter 1 precursor	LOC_Os05g39560.1	metal cation transporter, putative, expressed	0.0698	0.0771	0.00123	0.452	0.547	0.366
Sobic.009G207600.v3.1	similar to Putative uncharacterized protein OJ1187_E11.20	AT2G42750.1	DNAJ heat shock N-terminal domain-containing protein	LOC_Os05g45350.2	dnaJ domain containing protein, expressed	0.27	0.0984	0.141	0.186	0.272	0.252
Sobic.009G211900.v3.1	similar to Putative uncharacterized protein OJ1741_B01.6	AT5G53650.1		LOC_Os05g45910.1	expressed protein	0.639	0.353	0.381	0.000629	0.554	0.177
Sobic.009G222200.v3.1	PTHR21319//PTHR21319:SF10 - RING FINGER AND CHY ZINC FINGER DOMAIN-CONTAINING PROTEIN 1 (1 of 1)	AT3G18290.1	zinc finger protein-related	LOC_Os01g49470.1	E3 ubiquitin ligase, putative, expressed	0.514	0.782	0.879	1	0.907	0.347
Sobic.009G225600.v3.1	similar to Os05g0555300 protein	AT4G32590.1	2Fe-2S ferredoxin-like superfamily protein	LOC_Os05g48160.3	2Fe-2S iron-sulfur cluster binding domain containing protein, expressed	0.355	0.0181	4.12e-07	8.54e-07	0.000981	1.23e-09
Sobic.009G226900.v3.1	similar to Putative uncharacterized protein	AT3G61750.1	Cytochrome b561/ferric reductase transmembrane with DOMON related domain	LOC_Os05g48270.1	auxin-responsive protein, putative, expressed	0.75	0.529	1	0.0131	0.137	4.69e-06
Sobic.009G233500.v3.1	similar to Putative uncharacterized protein	AT2G30890.1	Cytochrome b561/ferric reductase transmembrane protein family	LOC_Os05g49040.1	expressed protein	0.717	0.896	0.356	0.0038	0.543	0.544
Sobic.009G236400.v3.1	PTHR10093 - IRON-SULFUR CLUSTER ASSEMBLY ENZYME NIFU HOMOLOG (1 of 2)	AT4G22220.1	SufE/NifU family protein	LOC_Os01g47340.1	iron-sulfur cluster assembly enzyme ISCU, mitochondrial precursor, putative, expressed	0.366	0.907	0.0672	0.0232	0.285	0.00145
Sobic.010G002500.v3.1	weakly similar to Os06g0103800 protein	AT4G27870.1	Vacuolar iron transporter (VIT) family protein	LOC_Os06g01440.1	integral membrane protein, putative, expressed	0.987	0.987	0.918	0.523	0.795	0.109
Sobic.010G027300.v3.1	similar to Putative uncharacterized protein	AT2G35270.1	Predicted AT-hook DNA-binding family protein	LOC_Os06g04540.1	DNA binding protein, putative, expressed	0.948	0.964	0.958	0.591	0.801	0.287
Sobic.010G035500.v3.1	similar to HesB-like domain-containing protein-like	AT1G10500.1	chloroplast-localized ISCA-like protein	LOC_Os06g05400.1	IscA-like iron-sulfur assembly protein, mitochondrial precursor, putative, expressed	0.902	0.994	0.393	0.799	0.824	0.338
Sobic.010G073100.v3.1	PTHR23426//PTHR23426:SF31 - FERREDOXIN/ADRENODOXIN (1 of 2)	AT4G21090.2	MITOCHONDRIAL FERREDOXIN 2	LOC_Os07g01930.1	2Fe-2S iron-sulfur cluster binding domain containing protein, expressed	0.891	0.654	0.638	0.919	0.0227	2.3e-06
Sobic.010G076600.v3.1	similar to Putative uncharacterized protein	AT2G05940.1	Protein kinase superfamily protein	LOC_Os06g10160.1	tyrosine protein kinase domain containing protein, putative, expressed	0.719	0.52	0.0322	0.0985	0.0732	7.48e-05
Sobic.010G106300.v3.1	similar to Ribonucleoside-diphosphate reductase small chain	AT3G27060.1	Ferritin/ribonucleotide reductase-like family protein	LOC_Os06g14620.1	ribonucleoside-diphosphate reductase small chain, putative, expressed	0.612	0.77	0.224	0.279	0.651	0.495
Sobic.010G136000.v3.1	similar to Putative uncharacterized protein P0596H06.16	AT1G49000.1		LOC_Os12g04870.1	expressed protein	0.935	0.489	0.249	0.395	0.152	0.00251
Sobic.010G148800.v3.1	Predicted protein	AT4G01250.1	WRKY family transcription factor	LOC_Os06g30860.1	WRKY31, expressed	0.602	0.181	0.0857	0.0336	0.479	0.0249
Sobic.010G168400.v3.1	similar to Putative uncharacterized protein	AT5G03570.1	iron regulated 2	LOC_Os06g36450.1	ferroportin1 domain containing protein, expressed	0.74	0.72	0.274	0.025	0.437	0.00455
Sobic.010G171300.v3.1	similar to Putative uncharacterized protein	AT1G10970.1	zinc transporter 4 precursor	LOC_Os05g10940.1	metal cation transporter, putative, expressed	0.834	0.854	0.000679	0.0307	0.575	0.00681
Sobic.010G179800.v3.1	similar to Kelch repeat-containing F-box-like	AT1G80440.1	Galactose oxidase/kelch repeat superfamily protein	LOC_Os06g39370.1	OsFBK16 - F-box domain and kelch repeat containing protein, expressed	1	0.326	0.235	0.0484	0.23	0.0846
Sobic.010G180800.v3.1	similar to ZLL/PNH homologous protein	AT5G43810.2	Stabilizer of iron transporter SufD / Polynucleotidyl transferase	LOC_Os06g39640.1	PINHEAD, putative, expressed	0.969	0.711	0.881	0.939	0.572	0.052
Sobic.010G188800.v3.1	similar to Calcium-binding EF hand-like protein	AT4G26470.1	Calcium-binding EF-hand family protein	LOC_Os06g40720.1	EF hand family protein, putative, expressed	1	0.114	0.00063	0.0175	0.47	0.025
Sobic.010G194100.v3.1	similar to Os06g0177800 protein	AT5G20400.1	2-oxoglutarate (2OG) and Fe(II)-dependent oxygenase superfamily protein	LOC_Os06g07941.1	iron/ascorbate-dependent oxidoreductase, putative, expressed	0.0408	0.0194	5.89e-06	1.18e-06	0.0067	6.98e-07
Sobic.010G211000.v3.1	PTHR10366//PTHR10366:SF363 - NAD DEPENDENT EPIMERASE/DEHYDRATASE (1 of 1)	AT2G45400.1	NAD(P)-binding Rossmann-fold superfamily protein	LOC_Os06g44180.1	NAD dependent epimerase/dehydratase family protein, putative, expressed	1	0.689	0.67	0.84	0.546	0.656
Sobic.010G214900.v3.1	similar to Putative 4-coumarate--CoA ligase 4CL2	AT3G21240.1	4-coumarate:CoA ligase 2	LOC_Os06g44620.1	AMP-binding domain containing protein, expressed	0.717	0.621	0.226	0.0316	0.00895	2.84e-05
Sobic.010G242000.v3.1	similar to Os06g0692700 protein	AT1G72300.1	Leucine-rich receptor-like protein kinase family protein	LOC_Os06g47650.1	phytosulfokine receptor precursor, putative, expressed	0.561	0.997	0.864	0.235	0.252	0.184
Sobic.010G242400.v3.1	similar to Putative uncharacterized protein	AT4G23310.1	cysteine-rich RLK (RECEPTOR-like protein kinase) 23	LOC_Os06g47530.1	TKL_IRAK_DUF26-lh.6 - DUF26 kinases have homology to DUF26 containing loci, expressed	0.253	0.00437	3.62e-08	0.105	0.611	0.982
Sobic.010G276600.v3.1	similar to Putative AGO1 homologous protein	AT1G48410.1	Stabilizer of iron transporter SufD / Polynucleotidyl transferase	LOC_Os06g51310.2	PAZ domain containing protein, putative, expressed	0.934	0.0459	0.0757	0.00153	0.0547	0.0176
Sobic.K030000.v3.1	CYTOCHROME B561-RELATED					0.409	0.858	0.993	0.816	0.913	0.879
