# Supplementary material for: Genome-resolved metagenomics reveals role of iron metabolism in drought-induced rhizosphere microbiome dynamics
Source: Nat Commun. 2021 May 28;12:3209. doi: 10.1038/s41467-021-23553-7 (PMC8163885; doi:10.1038/s41467-021-23553-7)
Supplement: Supplementary file 5 — Supplementary Data 4 [file 41467_2021_23553_MOESM5_ESM.xlsx]

## Sheet: Sheet1
Supplementary Data 4. Log 2 fold changes between drought and control (drought/control) for all rhizosphere samples and p-values resulting from a T-test for each of the top 13 most abundant phylum present in the 16S data, across our three data types: 1) 16S amplicon in columns 2 and 3); 2) Co-assembled contigs in columns 4 and 5; 3) MAGs in columns 6 and 7. A value of "0" for P-value indicates sig…
Phylum	16S: P-value	16S: log2 Fold change	Contigs: P-value	Contigs: log2 Fold change	MAGs: P-value	MAGs: log2 Fold change
Acidobacteria	0.02074	-0.43659	0.0565039	-1.15227	0.0243	-0.0993
Actinobacteria	0	2.93334	0.000137114	1.84768	0.0014	0.74074
Bacteroidetes	0	-2.45237	0.0333688	-2.69304	0.1006	-0.03983
Chloroflexi	4e-05	0.90042	0.133151	-1.13565	0.01511	-0.19954
Cyanobacteria	0.00581	0.87482	0.0460178	-1.39194	NA	NA
Firmicutes	3e-05	2.45375	0.143116	-0.516066	NA	NA
Gemmatimonadetes	0.00607	-0.65685	0.0667946	-1.41865	0.00421	-0.05031
Nitrospirae	0.35344	-0.3372	0.200189	-2.1986	0.20723	-0.02245
Planctomycetes	0.36051	0.37088	0.0196694	-1.51356	0.04445	-0.25076
Proteobacteria	0	-1.29055	0.00725788	-2.01353	NA	NA
Tenericutes	0.60197	0.14564	0.0639525	-0.75062	NA	NA
TM7	0	-4.09469	NA	NA	0.05012	-0.04625
Verrucomicrobia	0	-2.2496	0.00581124	-2.52116	0.00518	-0.0323
